# Supplementary material for: Anti-Adipogenic Lanostane-Type Triterpenoids from the Edible and Medicinal Mushroom Ganoderma applanatum
Source: J Fungi (Basel). 2022 Mar 22;8(4):331. doi: 10.3390/jof8040331 (PMC9028577; doi:10.3390/jof8040331)
Supplement: Supplementary file 1 [file jof-08-00331-s001.zip]

Archive with 2 entries (2 files):
- compound 1.cif
- supplementary material.pdf
