# Supplementary material for: Anti-Adipogenic Lanostane-Type Triterpenoids from the Edible and Medicinal Mushroom Ganoderma applanatum
Source: J Fungi (Basel). 2022 Mar 22;8(4):331. doi: 10.3390/jof8040331 (PMC9028577; doi:10.3390/jof8040331)
Supplement: Supplementary file 1 [file jof-08-00331-s001.zip › compound 1.cif]

data_global
_audit_creation_method                  'APEX3 v2018.1-0'

_publ_requested_journal                 ?

_publ_contact_author_name               ?
_publ_contact_author_address            
;
;
_publ_contact_author_email              ?
_publ_contact_author_fax                ?
_publ_contact_author_phone              ?

_publ_section_title                     
;
;
_publ_section_abstract                  
;
;
_publ_section_references                
;
;
_publ_section_comment                   
;
;

data_kgat682
_chemical_name_systematic               ?
_chemical_name_common                   ?
_chemical_formula_moiety                'C30 H40 O10, C H4 O, H2 O'
_chemical_formula_sum                   'C31 H46 O12'
_chemical_formula_iupac                 ?
_chemical_formula_weight                610.68
_chemical_absolute_configuration        ad

_chemical_melting_point                 ?

_space_group_crystal_system             monoclinic
_space_group_name_H-M_alt               'P 1 21 1'
_space_group_name_Hall                  'P 2yb'
loop_
    _space_group_symop_operation_xyz
    'x, y, z'
    '-x, y+1/2, -z'

_cell_length_a                          13.9761(7)
_cell_length_b                          6.9089(3)
_cell_length_c                          15.8732(7)
_cell_angle_alpha                       90
_cell_angle_beta                        90.948(2)
_cell_angle_gamma                       90
_cell_volume                            1532.50(12)
_cell_formula_units_Z                   2
_cell_measurement_reflns_used           9029
_cell_measurement_theta_min             2.7842
_cell_measurement_theta_max             72.4474
_cell_measurement_temperature           100.(2)

_exptl_crystal_description              prism
_exptl_crystal_colour                   'clear light colourless'
_exptl_crystal_size_max                 1.050
_exptl_crystal_size_mid                 0.140
_exptl_crystal_size_min                 0.120
_exptl_crystal_density_diffrn           1.323
_exptl_crystal_density_meas             ?
_exptl_crystal_density_method           'not measured'
_exptl_crystal_F_000                    656

_exptl_absorpt_coefficient_mu           0.844
_exptl_absorpt_correction_type          Multi-Scan
_exptl_absorpt_process_details          
;
SADABS-2016/2 - Bruker AXS area detector scaling and absorption correction
;
_exptl_absorpt_correction_T_min         0.62
_exptl_absorpt_correction_T_max         0.91

_exptl_special_details                  
;
; 

_diffrn_ambient_temperature             100.(2)

_diffrn_source                          'Ius Diamond'
_diffrn_source_type                     Microfocus

_diffrn_radiation_type                  'Cu K\a'
_diffrn_radiation_wavelength            1.54178
_diffrn_radiation_monochromator         'Helixos MX multilayer Optic'

_diffrn_measurement_device_type         'Bruker D8 QUEST PHOTON II'
_diffrn_measurement_method              ?

_diffrn_detector_area_resol_mean        7.3910

_diffrn_reflns_number                   26208
_diffrn_reflns_av_R_equivalents         0.0593
_diffrn_reflns_av_unetI/netI            0.0426
_diffrn_reflns_theta_min                2.78
_diffrn_reflns_theta_max                72.57
_diffrn_reflns_theta_full               72.57
_diffrn_measured_fraction_theta_max     0.996
_diffrn_measured_fraction_theta_full    0.996
_diffrn_reflns_limit_h_min              -17
_diffrn_reflns_limit_h_max              17
_diffrn_reflns_limit_k_min              -8
_diffrn_reflns_limit_k_max              8
_diffrn_reflns_limit_l_min              -19
_diffrn_reflns_limit_l_max              19

_refine_special_details                 
;
;

_reflns_number_total                    5973
_reflns_number_gt                       5543
_reflns_threshold_expression            'I > 2\s(I)'

_refine_ls_structure_factor_coef        Fsqd
_refine_ls_matrix_type                  full
_refine_ls_R_factor_all                 0.0543
_refine_ls_R_factor_gt                  0.0504
_refine_ls_wR_factor_gt                 0.1381
_refine_ls_wR_factor_ref                0.1436
_refine_ls_goodness_of_fit_ref          1.042
_refine_ls_restrained_S_all             1.078
_refine_ls_number_reflns                5973
_refine_ls_number_parameters            506
_refine_ls_number_restraints            352
_refine_ls_number_constraints           ?
_refine_ls_hydrogen_treatment           constr
_refine_ls_weighting_scheme             calc
_refine_ls_weighting_details            
    'w=1/[\s^2^(Fo^2^)+(0.0885P)^2^+0.4229P] where P=(Fo^2^+2Fc^2^)/3'

_atom_sites_solution_hydrogens          mixed
_atom_sites_solution_primary            ?
_atom_sites_solution_secondary          ?

_refine_ls_shift/su_max                 0.000
_refine_ls_shift/su_mean                0.000
_refine_diff_density_max                0.372
_refine_diff_density_min                -0.254
_refine_ls_extinction_method            none
_refine_ls_extinction_coef              ?
_refine_ls_abs_structure_details        
;

Flack x determined using 2256 quotients [(I+)-(I-)]/[(I+)+(I-)]
(Parsons, Flack and Wagner, Acta Cryst. B69 (2013) 249-259).
;
_refine_ls_abs_structure_Flack          0.07(9)

loop_
    _atom_type_symbol
    _atom_type_description
    _atom_type_scat_dispersion_real
    _atom_type_scat_dispersion_imag
    _atom_type_scat_source
    C C 0.0181 0.0091 'International Tables Vol C Tables 4.2.6.8 and 6.1.1.4'
    H H 0.0000 0.0000 'International Tables Vol C Tables 4.2.6.8 and 6.1.1.4'
    O O 0.0492 0.0322 'International Tables Vol C Tables 4.2.6.8 and 6.1.1.4'

_computing_data_collection              'Bruker Instrument Service vV6.2.9'
_computing_cell_refinement              'SAINT V8.38A (Bruker AXS Inc., 2017)'
_computing_data_reduction               'SAINT V8.38A (Bruker AXS Inc., 2017)'
_computing_structure_solution           'SHELXT 2014/5 (Sheldrick, 2014)'
_computing_structure_refinement         'SHELXL-2017/1 (Sheldrick, 2017)'
_computing_molecular_graphics           'shelXle (C.B. Huebschle, rev 882)'
_computing_publication_material         ?

loop_
    _atom_site_type_symbol
    _atom_site_label
    _atom_site_fract_x
    _atom_site_fract_y
    _atom_site_fract_z
    _atom_site_U_iso_or_equiv
    _atom_site_adp_type
    _atom_site_calc_flag
    _atom_site_refinement_flags_adp
    _atom_site_refinement_flags_occupancy
    _atom_site_refinement_flags_posn
    _atom_site_occupancy
    _atom_site_disorder_assembly
    _atom_site_disorder_group
    C C11 0.8679(8) 0.895(3) 0.3787(7) 0.032(2) Uani d U P D 0.648(6) A 1
    H H11A 0.818272 0.978487 0.403765 0.039 Uiso calc U P R 0.648(6) A 1
    H H11B 0.929034 0.918944 0.409418 0.039 Uiso calc U P R 0.648(6) A 1
    C C12 0.8790(6) 0.9463(15) 0.2871(5) 0.0407(18) Uani d U P D 0.648(6) A 1
    C C13 0.7972(5) 1.0559(10) 0.2445(4) 0.0401(13) Uani d U P D 0.648(6) A 1
    H H13A 0.738731 0.975049 0.245237 0.048 Uiso calc U P R 0.648(6) A 1
    H H13B 0.784283 1.175545 0.276653 0.048 Uiso calc U P R 0.648(6) A 1
    C C14 0.8193(5) 1.1087(11) 0.1542(4) 0.0539(15) Uani d U P D 0.648(6) A 1
    H H14 0.879933 1.185645 0.155169 0.065 Uiso calc U P R 0.648(6) A 1
    C C15 0.8345(8) 0.940(2) 0.0989(7) 0.087(3) Uani d U P D 0.648(6) A 1
    O O7 0.9511(3) 0.9025(14) 0.2485(3) 0.0634(17) Uani d U P D 0.648(6) A 1
    O O9 0.7817(5) 0.7872(16) 0.1183(6) 0.107(3) Uani d U P D 0.648(6) A 1
    H H9 0.724961 0.822219 0.125855 0.16 Uiso calc U P R 0.648(6) A 1
    O O10 0.8917(8) 0.9516(17) 0.0413(4) 0.151(4) Uani d U P D 0.648(6) A 1
    C C29 0.7393(8) 1.2395(16) 0.1146(6) 0.072(2) Uani d U P D 0.648(6) A 1
    H H29A 0.747765 1.247639 0.053541 0.108 Uiso calc U P R 0.648(6) A 1
    H H29B 0.743374 1.369448 0.139144 0.108 Uiso calc U P R 0.648(6) A 1
    H H29C 0.676451 1.183477 0.12628 0.108 Uiso calc U P R 0.648(6) A 1
    C C11A 0.8486(18) 0.914(6) 0.3721(14) 0.039(4) Uani d U P D 0.352(6) A 2
    H H11C 0.793763 0.976207 0.399878 0.047 Uiso calc U P R 0.352(6) A 2
    H H11D 0.907274 0.958534 0.401807 0.047 Uiso calc U P R 0.352(6) A 2
    C C12A 0.8518(11) 0.990(3) 0.2830(10) 0.038(3) Uani d U P D 0.352(6) A 2
    C C13A 0.7541(10) 1.026(2) 0.2435(8) 0.049(2) Uani d U P D 0.352(6) A 2
    H H13C 0.727237 1.1448 0.268358 0.059 Uiso calc U P R 0.352(6) A 2
    H H13D 0.711654 0.916916 0.259003 0.059 Uiso calc U P R 0.352(6) A 2
    C C14A 0.7515(10) 1.0464(19) 0.1480(7) 0.058(2) Uani d U P D 0.352(6) A 2
    H H14A 0.682365 1.039114 0.131007 0.07 Uiso calc U P R 0.352(6) A 2
    C C15A 0.7855(13) 1.238(2) 0.1179(10) 0.063(3) Uani d U P D 0.352(6) A 2
    O O7A 0.9272(8) 1.022(2) 0.2497(6) 0.057(3) Uani d U P D 0.352(6) A 2
    O O9A 0.7677(7) 1.3829(15) 0.1703(6) 0.065(3) Uani d U P D 0.352(6) A 2
    H H9A 0.711064 1.374654 0.186962 0.097 Uiso calc U P R 0.352(6) A 2
    O O10A 0.8226(9) 1.257(2) 0.0480(7) 0.085(3) Uani d U P D 0.352(6) A 2
    C C29A 0.8040(13) 0.872(2) 0.0977(10) 0.053(3) Uani d U P D 0.352(6) A 2
    H H29D 0.822403 0.91769 0.041836 0.08 Uiso calc U P R 0.352(6) A 2
    H H29E 0.759899 0.762408 0.091608 0.08 Uiso calc U P R 0.352(6) A 2
    H H29F 0.861203 0.830957 0.129423 0.08 Uiso calc U P R 0.352(6) A 2
    C C32 0.9498(14) 0.957(3) 0.8470(11) 0.082(4) Uani d U P D 0.378(11) B 1
    H H32A 0.960768 1.039361 0.896421 0.123 Uiso calc U P R 0.378(11) B 1
    H H32B 1.011302 0.909015 0.826683 0.123 Uiso calc U P R 0.378(11) B 1
    H H32C 0.909447 0.846825 0.8625 0.123 Uiso calc U P R 0.378(11) B 1
    O O12 0.9047(6) 1.0624(13) 0.7843(5) 0.051(3) Uani d U P D 0.378(11) B 1
    H H12 0.931444 1.041428 0.738133 0.077 Uiso calc U P R 0.378(11) B 1
    C C32A 0.9308(7) 1.0978(15) 0.8498(5) 0.067(2) Uani d U P D 0.622(11) B 2
    H H32D 0.881673 1.142809 0.888512 0.1 Uiso calc U P R 0.622(11) B 2
    H H32E 0.939607 1.194364 0.805334 0.1 Uiso calc U P R 0.622(11) B 2
    H H32F 0.991295 1.079281 0.88082 0.1 Uiso calc U P R 0.622(11) B 2
    O O12A 0.9027(8) 0.9262(12) 0.8144(4) 0.097(3) Uani d U P D 0.622(11) B 2
    H H12A 0.849116 0.894299 0.833208 0.146 Uiso calc U P R 0.622(11) B 2
    O O11 0.8953(9) 0.5899(18) -0.0433(5) 0.252(7) Uani d . . . 1.0 . .
    H H1 0.836701 0.562823 -0.028214 0.377 Uiso d U . R 1.0 . .
    H H2 0.925502 0.474525 -0.044514 0.377 Uiso d U . R 1.0 . .
    O O1 0.4857(2) -0.2332(4) 0.85367(15) 0.0467(6) Uani d . . . 1.0 . .
    O O2 0.69989(17) 0.3104(4) 0.43012(14) 0.0376(5) Uani d . . . 1.0 . .
    O O3 0.81048(19) 0.8627(3) 0.66810(17) 0.0429(6) Uani d . . . 1.0 . .
    H H3 0.83845 0.898737 0.712644 0.064 Uiso calc U . R 1.0 . .
    O O4 0.8153(2) 0.5108(5) 0.79511(17) 0.0568(8) Uani d . . . 1.0 . .
    O O5 0.64774(17) 0.6777(3) 0.69487(15) 0.0365(5) Uani d . . . 1.0 . .
    H H5 0.685537 0.77219 0.695605 0.055 Uiso calc U . R 1.0 . .
    O O6 0.92754(16) 0.5519(4) 0.51295(16) 0.0419(6) Uani d . . . 1.0 . .
    O O8 0.74862(15) 0.6535(4) 0.34856(14) 0.0387(5) Uani d . . . 1.0 . .
    H H8 0.732895 0.536872 0.353881 0.058 Uiso calc U . R 1.0 . .
    C C1 0.5008(2) -0.0819(5) 0.8167(2) 0.0351(7) Uani d . . . 1.0 . .
    C C2 0.4513(2) -0.0355(5) 0.7346(2) 0.0355(7) Uani d . . . 1.0 . .
    H H2A 0.394703 0.045926 0.746001 0.043 Uiso calc U . R 1.0 . .
    H H2AB 0.428149 -0.157574 0.70872 0.043 Uiso calc U . R 1.0 . .
    C C3 0.5146(2) 0.0697(5) 0.67153(19) 0.0316(6) Uani d . . . 1.0 . .
    H H3A 0.475764 0.102954 0.620862 0.038 Uiso calc U . R 1.0 . .
    H H3AB 0.566384 -0.018457 0.653831 0.038 Uiso calc U . R 1.0 . .
    C C4 0.5594(2) 0.2557(4) 0.70794(19) 0.0310(6) Uani d . . . 1.0 . .
    C C5 0.6306(2) 0.3475(4) 0.64637(18) 0.0294(6) Uani d . . . 1.0 . .
    C C6 0.6325(2) 0.2961(5) 0.5648(2) 0.0311(6) Uani d . . . 1.0 . .
    H H6 0.58976 0.196896 0.546715 0.037 Uiso calc U . R 1.0 . .
    C C7 0.6958(2) 0.3816(4) 0.50055(19) 0.0307(6) Uani d . . . 1.0 . .
    C C8 0.7477(2) 0.5629(5) 0.52812(19) 0.0302(6) Uani d . . . 1.0 . .
    C C9 0.8378(2) 0.6354(5) 0.4828(2) 0.0331(6) Uani d . . . 1.0 . .
    C C10 0.8398(2) 0.6846(5) 0.3881(2) 0.0347(7) Uani d . . . 1.0 . .
    C C17 0.6742(2) 0.7317(5) 0.5197(2) 0.0320(6) Uani d . . . 1.0 . .
    H H17A 0.659124 0.754395 0.460031 0.048 Uiso calc U . R 1.0 . .
    H H17B 0.701732 0.849485 0.544583 0.048 Uiso calc U . R 1.0 . .
    H H17C 0.615593 0.697462 0.549296 0.048 Uiso calc U . R 1.0 . .
    C C18 0.8959(2) 0.7311(5) 0.5499(2) 0.0374(7) Uani d . . . 1.0 . .
    H H18 0.930306 0.854766 0.538012 0.045 Uiso calc U . R 1.0 . .
    C C19 0.8559(2) 0.6927(5) 0.6368(2) 0.0366(7) Uani d . . . 1.0 . .
    H H19 0.908346 0.650917 0.676392 0.044 Uiso calc U . R 1.0 . .
    C C20 0.7849(2) 0.5220(4) 0.6203(2) 0.0317(6) Uani d . . . 1.0 . .
    C C21 0.8399(2) 0.3267(5) 0.6260(2) 0.0386(7) Uani d . . . 1.0 . .
    H H21A 0.850746 0.277187 0.569111 0.058 Uiso calc U . R 1.0 . .
    H H21B 0.801922 0.232855 0.657533 0.058 Uiso calc U . R 1.0 . .
    H H21C 0.901508 0.346862 0.654984 0.058 Uiso calc U . R 1.0 . .
    C C22 0.7009(2) 0.5011(4) 0.6811(2) 0.0322(6) Uani d . . . 1.0 . .
    C C23 0.7359(3) 0.4595(5) 0.7718(2) 0.0403(7) Uani d . . . 1.0 . .
    C C24 0.6645(3) 0.3752(5) 0.8301(2) 0.0401(7) Uani d . . . 1.0 . .
    H H24A 0.614951 0.472863 0.842788 0.048 Uiso calc U . R 1.0 . .
    H H24B 0.696567 0.33747 0.883663 0.048 Uiso calc U . R 1.0 . .
    C C25 0.6176(2) 0.1976(5) 0.78928(19) 0.0335(6) Uani d . . . 1.0 . .
    H H25 0.671907 0.116695 0.76895 0.04 Uiso calc U . R 1.0 . .
    C C26 0.5666(3) 0.0706(5) 0.8565(2) 0.0374(7) Uani d . . . 1.0 . .
    C C27 0.5023(4) 0.1877(6) 0.9163(2) 0.0547(10) Uani d . . . 1.0 . .
    H H27A 0.452148 0.253714 0.883285 0.082 Uiso calc U . R 1.0 . .
    H H27B 0.541135 0.283784 0.946678 0.082 Uiso calc U . R 1.0 . .
    H H27C 0.472717 0.099769 0.956708 0.082 Uiso calc U . R 1.0 . .
    C C28 0.6436(3) -0.0359(6) 0.9088(2) 0.0498(9) Uani d . . . 1.0 . .
    H H28A 0.682906 -0.114626 0.871483 0.075 Uiso calc U . R 1.0 . .
    H H28B 0.612719 -0.119884 0.950093 0.075 Uiso calc U . R 1.0 . .
    H H28C 0.684156 0.058759 0.938346 0.075 Uiso calc U . R 1.0 . .
    C C30 0.9124(3) 0.5550(8) 0.3445(3) 0.0588(11) Uani d . . . 1.0 . .
    H H30A 0.909241 0.577681 0.283586 0.088 Uiso calc U . R 1.0 . .
    H H30B 0.897706 0.419028 0.356171 0.088 Uiso calc U . R 1.0 . .
    H H30C 0.97692 0.585164 0.365838 0.088 Uiso calc U . R 1.0 . .
    C C31 0.4786(3) 0.4052(5) 0.7218(2) 0.0395(7) Uani d . . . 1.0 . .
    H H31A 0.450247 0.442079 0.667201 0.059 Uiso calc U . R 1.0 . .
    H H31B 0.505177 0.520302 0.749652 0.059 Uiso calc U . R 1.0 . .
    H H31C 0.429277 0.347979 0.757152 0.059 Uiso calc U . R 1.0 . .

loop_
    _atom_site_aniso_label
    _atom_site_aniso_U_11
    _atom_site_aniso_U_22
    _atom_site_aniso_U_33
    _atom_site_aniso_U_12
    _atom_site_aniso_U_13
    _atom_site_aniso_U_23
    C11 0.034(5) 0.038(4) 0.026(3) -0.006(4) -0.002(3) 0.003(2)
    C12 0.036(4) 0.054(4) 0.033(3) -0.013(3) -0.001(3) 0.008(3)
    C13 0.041(3) 0.042(3) 0.037(2) -0.005(3) -0.002(3) 0.004(2)
    C14 0.049(3) 0.073(4) 0.040(3) 0.004(3) 0.000(2) 0.014(3)
    C15 0.090(6) 0.112(6) 0.057(4) 0.038(5) -0.013(4) -0.006(5)
    O7 0.038(2) 0.110(5) 0.042(2) 0.003(3) 0.0084(17) 0.022(3)
    O9 0.078(4) 0.130(7) 0.111(6) -0.012(5) -0.009(4) -0.065(5)
    O10 0.214(9) 0.191(9) 0.051(3) 0.103(8) 0.051(5) 0.021(5)
    C29 0.090(6) 0.079(5) 0.046(4) 0.023(5) -0.001(4) 0.014(4)
    C11A 0.035(8) 0.045(7) 0.037(6) -0.014(7) -0.005(5) 0.004(5)
    C12A 0.038(6) 0.045(6) 0.032(4) -0.008(5) 0.000(4) 0.003(4)
    C13A 0.042(5) 0.055(5) 0.050(4) 0.000(5) -0.010(4) 0.009(4)
    C14A 0.060(5) 0.063(5) 0.050(4) 0.007(4) -0.013(4) 0.007(4)
    C15A 0.070(7) 0.067(6) 0.053(6) 0.007(6) -0.006(6) -0.001(5)
    O7A 0.049(5) 0.075(7) 0.047(5) -0.033(5) 0.010(4) -0.001(5)
    O9A 0.064(5) 0.066(6) 0.065(5) 0.004(4) 0.009(4) -0.001(4)
    O10A 0.102(7) 0.091(8) 0.063(5) -0.014(6) 0.006(5) 0.011(5)
    C29A 0.064(6) 0.044(5) 0.053(5) -0.005(5) 0.012(5) 0.040(4)
    C32 0.091(9) 0.101(11) 0.053(7) -0.010(9) -0.011(7) 0.019(8)
    O12 0.060(4) 0.054(5) 0.039(4) -0.007(4) -0.006(3) -0.005(4)
    C32A 0.082(5) 0.079(6) 0.039(4) -0.005(4) -0.005(3) -0.006(4)
    O12A 0.156(7) 0.083(5) 0.052(3) -0.049(5) -0.037(4) 0.013(3)
    O11 0.380(15) 0.249(12) 0.121(5) 0.101(11) -0.119(8) -0.107(7)
    O1 0.0693(16) 0.0350(13) 0.0359(12) -0.0033(12) 0.0074(11) 0.0019(10)
    O2 0.0442(12) 0.0349(12) 0.0338(11) -0.0056(10) 0.0030(9) -0.0063(10)
    O3 0.0541(14) 0.0259(11) 0.0484(13) -0.0057(10) -0.0100(11) -0.0047(10)
    O4 0.0598(16) 0.0658(19) 0.0441(14) -0.0180(14) -0.0193(12) 0.0123(13)
    O5 0.0476(12) 0.0228(10) 0.0392(12) 0.0045(9) 0.0005(9) -0.0025(9)
    O6 0.0303(11) 0.0425(13) 0.0527(14) 0.0038(10) -0.0049(9) 0.0031(12)
    O8 0.0340(11) 0.0440(14) 0.0380(12) -0.0087(10) -0.0035(9) 0.0044(11)
    C1 0.0415(16) 0.0293(16) 0.0348(15) 0.0043(13) 0.0110(12) 0.0014(13)
    C2 0.0364(15) 0.0310(16) 0.0393(16) 0.0017(13) 0.0031(12) 0.0031(13)
    C3 0.0333(14) 0.0293(15) 0.0323(14) 0.0036(12) 0.0000(11) 0.0022(12)
    C4 0.0357(14) 0.0261(15) 0.0313(14) 0.0036(12) -0.0001(11) -0.0004(12)
    C5 0.0346(14) 0.0223(14) 0.0310(14) 0.0041(11) -0.0020(11) -0.0008(12)
    C6 0.0328(14) 0.0256(14) 0.0350(15) 0.0002(12) -0.0001(11) -0.0011(12)
    C7 0.0300(13) 0.0278(15) 0.0342(15) 0.0017(12) -0.0003(11) -0.0019(12)
    C8 0.0306(13) 0.0288(15) 0.0311(14) 0.0032(12) -0.0015(11) -0.0003(12)
    C9 0.0294(14) 0.0298(15) 0.0400(16) 0.0013(12) -0.0023(11) 0.0014(13)
    C10 0.0317(14) 0.0370(17) 0.0355(15) -0.0037(13) 0.0007(12) -0.0034(14)
    C17 0.0312(13) 0.0279(15) 0.0366(15) 0.0008(12) -0.0031(11) 0.0005(12)
    C18 0.0352(15) 0.0330(16) 0.0437(17) -0.0043(13) -0.0083(13) 0.0025(14)
    C19 0.0378(15) 0.0306(16) 0.0412(16) -0.0025(13) -0.0099(13) 0.0026(13)
    C20 0.0348(15) 0.0253(15) 0.0348(15) 0.0007(12) -0.0067(12) 0.0007(12)
    C21 0.0351(15) 0.0308(16) 0.0498(18) 0.0037(13) -0.0039(13) 0.0051(15)
    C22 0.0381(15) 0.0245(14) 0.0340(15) 0.0026(12) -0.0043(12) 0.0010(12)
    C23 0.0548(19) 0.0285(16) 0.0373(16) -0.0009(15) -0.0110(14) -0.0014(13)
    C24 0.058(2) 0.0310(17) 0.0310(15) -0.0032(15) -0.0046(14) -0.0036(13)
    C25 0.0447(16) 0.0267(15) 0.0291(14) 0.0024(13) -0.0008(12) -0.0017(12)
    C26 0.0517(18) 0.0327(16) 0.0280(14) 0.0003(14) 0.0033(13) -0.0005(13)
    C27 0.083(3) 0.042(2) 0.0397(18) -0.007(2) 0.0215(18) -0.0113(16)
    C28 0.066(2) 0.046(2) 0.0372(17) -0.0068(18) -0.0091(16) 0.0124(16)
    C30 0.047(2) 0.077(3) 0.052(2) 0.011(2) -0.0033(16) -0.025(2)
    C31 0.0435(17) 0.0310(17) 0.0442(18) 0.0084(13) 0.0062(14) 0.0002(14)

_geom_special_details                   
;

All esds (except the esd in the dihedral angle between two l.s. planes)
are estimated using the full covariance matrix.  The cell esds are taken
into account individually in the estimation of esds in distances, angles
and torsion angles; correlations between esds in cell parameters are only
used when they are defined by crystal symmetry.  An approximate (isotropic)
treatment of cell esds is used for estimating esds involving l.s. planes.
;

loop_
    _geom_bond_atom_site_label_1
    _geom_bond_atom_site_label_2
    _geom_bond_site_symmetry_2
    _geom_bond_distance
    _geom_bond_publ_flag
    C11 C12 . 1.507(9) ?
    C11 C10 . 1.515(19) ?
    C11 H11A . 0.99 ?
    C11 H11B . 0.99 ?
    C12 O7 . 1.226(9) ?
    C12 C13 . 1.520(10) ?
    C13 C14 . 1.516(8) ?
    C13 H13A . 0.99 ?
    C13 H13B . 0.99 ?
    C14 C15 . 1.476(14) ?
    C14 C29 . 1.562(11) ?
    C14 H14 . 1.0 ?
    C15 O10 . 1.228(14) ?
    C15 O9 . 1.327(16) ?
    O9 H9 . 0.84 ?
    C29 H29A . 0.98 ?
    C29 H29B . 0.98 ?
    C29 H29C . 0.98 ?
    C11A C12A . 1.511(18) ?
    C11A C10 . 1.61(4) ?
    C11A H11C . 0.99 ?
    C11A H11D . 0.99 ?
    C12A O7A . 1.208(16) ?
    C12A C13A . 1.513(16) ?
    C13A C14A . 1.522(15) ?
    C13A H13C . 0.99 ?
    C13A H13D . 0.99 ?
    C14A C15A . 1.486(19) ?
    C14A C29A . 1.627(18) ?
    C14A H14A . 1.0 ?
    C15A O10A . 1.240(18) ?
    C15A O9A . 1.329(18) ?
    O9A H9A . 0.84 ?
    C29A H29D . 0.98 ?
    C29A H29E . 0.98 ?
    C29A H29F . 0.98 ?
    C32 O12 . 1.379(16) ?
    C32 H32A . 0.98 ?
    C32 H32B . 0.98 ?
    C32 H32C . 0.98 ?
    O12 H12 . 0.84 ?
    C32A O12A . 1.367(11) ?
    C32A H32D . 0.98 ?
    C32A H32E . 0.98 ?
    C32A H32F . 0.98 ?
    O12A H12A . 0.84 ?
    O11 H1 . 0.8773 ?
    O11 H2 . 0.9023 ?
    O1 C1 . 1.219(4) ?
    O2 C7 . 1.224(4) ?
    O3 C19 . 1.428(4) ?
    O3 H3 . 0.84 ?
    O4 C23 . 1.217(5) ?
    O5 C22 . 1.447(4) ?
    O5 H5 . 0.84 ?
    O6 C18 . 1.443(4) ?
    O6 C9 . 1.454(4) ?
    O8 C10 . 1.427(4) ?
    O8 H8 . 0.84 ?
    C1 C2 . 1.499(5) ?
    C1 C26 . 1.529(5) ?
    C2 C3 . 1.531(4) ?
    C2 H2A . 0.99 ?
    C2 H2AB . 0.99 ?
    C3 C4 . 1.538(4) ?
    C3 H3A . 0.99 ?
    C3 H3AB . 0.99 ?
    C4 C5 . 1.543(4) ?
    C4 C31 . 1.549(4) ?
    C4 C25 . 1.567(4) ?
    C5 C6 . 1.344(4) ?
    C5 C22 . 1.541(4) ?
    C6 C7 . 1.483(4) ?
    C6 H6 . 0.95 ?
    C7 C8 . 1.509(4) ?
    C8 C9 . 1.544(4) ?
    C8 C17 . 1.559(4) ?
    C8 C20 . 1.570(4) ?
    C9 C18 . 1.483(5) ?
    C9 C10 . 1.543(4) ?
    C10 C30 . 1.528(5) ?
    C17 H17A . 0.98 ?
    C17 H17B . 0.98 ?
    C17 H17C . 0.98 ?
    C18 C19 . 1.520(5) ?
    C18 H18 . 1.0 ?
    C19 C20 . 1.561(4) ?
    C19 H19 . 1.0 ?
    C20 C22 . 1.540(4) ?
    C20 C21 . 1.554(4) ?
    C21 H21A . 0.98 ?
    C21 H21B . 0.98 ?
    C21 H21C . 0.98 ?
    C22 C23 . 1.540(4) ?
    C23 C24 . 1.491(5) ?
    C24 C25 . 1.529(5) ?
    C24 H24A . 0.99 ?
    C24 H24B . 0.99 ?
    C25 C26 . 1.563(4) ?
    C25 H25 . 1.0 ?
    C26 C28 . 1.536(5) ?
    C26 C27 . 1.547(5) ?
    C27 H27A . 0.98 ?
    C27 H27B . 0.98 ?
    C27 H27C . 0.98 ?
    C28 H28A . 0.98 ?
    C28 H28B . 0.98 ?
    C28 H28C . 0.98 ?
    C30 H30A . 0.98 ?
    C30 H30B . 0.98 ?
    C30 H30C . 0.98 ?
    C31 H31A . 0.98 ?
    C31 H31B . 0.98 ?
    C31 H31C . 0.98 ?

loop_
    _geom_angle_atom_site_label_1
    _geom_angle_atom_site_label_2
    _geom_angle_atom_site_label_3
    _geom_angle_site_symmetry_1
    _geom_angle_site_symmetry_3
    _geom_angle
    _geom_angle_publ_flag
    C12 C11 C10 . . 110.5(11) ?
    C12 C11 H11A . . 109.5 ?
    C10 C11 H11A . . 109.5 ?
    C12 C11 H11B . . 109.5 ?
    C10 C11 H11B . . 109.5 ?
    H11A C11 H11B . . 108.1 ?
    O7 C12 C11 . . 121.5(8) ?
    O7 C12 C13 . . 121.3(7) ?
    C11 C12 C13 . . 117.3(7) ?
    C14 C13 C12 . . 112.1(6) ?
    C14 C13 H13A . . 109.2 ?
    C12 C13 H13A . . 109.2 ?
    C14 C13 H13B . . 109.2 ?
    C12 C13 H13B . . 109.2 ?
    H13A C13 H13B . . 107.9 ?
    C15 C14 C13 . . 113.9(8) ?
    C15 C14 C29 . . 109.1(7) ?
    C13 C14 C29 . . 111.3(6) ?
    C15 C14 H14 . . 107.4 ?
    C13 C14 H14 . . 107.4 ?
    C29 C14 H14 . . 107.4 ?
    O10 C15 O9 . . 126.6(12) ?
    O10 C15 C14 . . 119.6(13) ?
    O9 C15 C14 . . 113.9(9) ?
    C15 O9 H9 . . 109.5 ?
    C14 C29 H29A . . 109.5 ?
    C14 C29 H29B . . 109.5 ?
    H29A C29 H29B . . 109.5 ?
    C14 C29 H29C . . 109.5 ?
    H29A C29 H29C . . 109.5 ?
    H29B C29 H29C . . 109.5 ?
    C12A C11A C10 . . 120.(2) ?
    C12A C11A H11C . . 107.4 ?
    C10 C11A H11C . . 107.4 ?
    C12A C11A H11D . . 107.4 ?
    C10 C11A H11D . . 107.4 ?
    H11C C11A H11D . . 106.9 ?
    O7A C12A C11A . . 120.9(15) ?
    O7A C12A C13A . . 125.2(13) ?
    C11A C12A C13A . . 113.8(13) ?
    C12A C13A C14A . . 115.8(12) ?
    C12A C13A H13C . . 108.3 ?
    C14A C13A H13C . . 108.3 ?
    C12A C13A H13D . . 108.3 ?
    C14A C13A H13D . . 108.3 ?
    H13C C13A H13D . . 107.4 ?
    C15A C14A C13A . . 113.7(12) ?
    C15A C14A C29A . . 110.6(11) ?
    C13A C14A C29A . . 114.5(11) ?
    C15A C14A H14A . . 105.7 ?
    C13A C14A H14A . . 105.7 ?
    C29A C14A H14A . . 105.7 ?
    O10A C15A O9A . . 124.3(15) ?
    O10A C15A C14A . . 121.7(14) ?
    O9A C15A C14A . . 113.9(13) ?
    C15A O9A H9A . . 109.5 ?
    C14A C29A H29D . . 109.5 ?
    C14A C29A H29E . . 109.5 ?
    H29D C29A H29E . . 109.5 ?
    C14A C29A H29F . . 109.5 ?
    H29D C29A H29F . . 109.5 ?
    H29E C29A H29F . . 109.5 ?
    O12 C32 H32A . . 109.5 ?
    O12 C32 H32B . . 109.5 ?
    H32A C32 H32B . . 109.5 ?
    O12 C32 H32C . . 109.5 ?
    H32A C32 H32C . . 109.5 ?
    H32B C32 H32C . . 109.5 ?
    C32 O12 H12 . . 109.5 ?
    O12A C32A H32D . . 109.5 ?
    O12A C32A H32E . . 109.5 ?
    H32D C32A H32E . . 109.5 ?
    O12A C32A H32F . . 109.5 ?
    H32D C32A H32F . . 109.5 ?
    H32E C32A H32F . . 109.5 ?
    C32A O12A H12A . . 109.5 ?
    H1 O11 H2 . . 104.9 ?
    C19 O3 H3 . . 109.5 ?
    C22 O5 H5 . . 109.5 ?
    C18 O6 C9 . . 61.6(2) ?
    C10 O8 H8 . . 109.5 ?
    O1 C1 C2 . . 121.4(3) ?
    O1 C1 C26 . . 120.0(3) ?
    C2 C1 C26 . . 118.5(3) ?
    C1 C2 C3 . . 114.0(3) ?
    C1 C2 H2A . . 108.8 ?
    C3 C2 H2A . . 108.8 ?
    C1 C2 H2AB . . 108.8 ?
    C3 C2 H2AB . . 108.8 ?
    H2A C2 H2AB . . 107.7 ?
    C2 C3 C4 . . 112.8(3) ?
    C2 C3 H3A . . 109.0 ?
    C4 C3 H3A . . 109.0 ?
    C2 C3 H3AB . . 109.0 ?
    C4 C3 H3AB . . 109.0 ?
    H3A C3 H3AB . . 107.8 ?
    C3 C4 C5 . . 111.6(2) ?
    C3 C4 C31 . . 108.5(3) ?
    C5 C4 C31 . . 107.1(2) ?
    C3 C4 C25 . . 107.4(2) ?
    C5 C4 C25 . . 107.2(2) ?
    C31 C4 C25 . . 115.1(3) ?
    C6 C5 C22 . . 120.3(3) ?
    C6 C5 C4 . . 121.7(3) ?
    C22 C5 C4 . . 118.1(3) ?
    C5 C6 C7 . . 125.3(3) ?
    C5 C6 H6 . . 117.3 ?
    C7 C6 H6 . . 117.3 ?
    O2 C7 C6 . . 120.3(3) ?
    O2 C7 C8 . . 124.7(3) ?
    C6 C7 C8 . . 114.9(3) ?
    C7 C8 C9 . . 121.8(3) ?
    C7 C8 C17 . . 106.5(2) ?
    C9 C8 C17 . . 105.0(2) ?
    C7 C8 C20 . . 105.7(2) ?
    C9 C8 C20 . . 103.4(2) ?
    C17 C8 C20 . . 115.0(2) ?
    O6 C9 C18 . . 58.8(2) ?
    O6 C9 C10 . . 112.3(3) ?
    C18 C9 C10 . . 125.7(3) ?
    O6 C9 C8 . . 115.1(3) ?
    C18 C9 C8 . . 104.6(3) ?
    C10 C9 C8 . . 123.6(3) ?
    O8 C10 C11 . . 109.4(5) ?
    O8 C10 C30 . . 107.9(3) ?
    C11 C10 C30 . . 110.1(5) ?
    O8 C10 C9 . . 111.4(2) ?
    C11 C10 C9 . . 108.4(5) ?
    C30 C10 C9 . . 109.6(3) ?
    O8 C10 C11A . . 98.5(9) ?
    C30 C10 C11A . . 116.9(10) ?
    C9 C10 C11A . . 111.9(10) ?
    C8 C17 H17A . . 109.5 ?
    C8 C17 H17B . . 109.5 ?
    H17A C17 H17B . . 109.5 ?
    C8 C17 H17C . . 109.5 ?
    H17A C17 H17C . . 109.5 ?
    H17B C17 H17C . . 109.5 ?
    O6 C18 C9 . . 59.6(2) ?
    O6 C18 C19 . . 109.8(3) ?
    C9 C18 C19 . . 111.6(3) ?
    O6 C18 H18 . . 120.3 ?
    C9 C18 H18 . . 120.3 ?
    C19 C18 H18 . . 120.3 ?
    O3 C19 C18 . . 110.2(3) ?
    O3 C19 C20 . . 113.3(3) ?
    C18 C19 C20 . . 102.8(3) ?
    O3 C19 H19 . . 110.1 ?
    C18 C19 H19 . . 110.1 ?
    C20 C19 H19 . . 110.1 ?
    C22 C20 C21 . . 105.3(3) ?
    C22 C20 C19 . . 117.1(3) ?
    C21 C20 C19 . . 109.5(2) ?
    C22 C20 C8 . . 110.9(2) ?
    C21 C20 C8 . . 111.5(3) ?
    C19 C20 C8 . . 102.7(2) ?
    C20 C21 H21A . . 109.5 ?
    C20 C21 H21B . . 109.5 ?
    H21A C21 H21B . . 109.5 ?
    C20 C21 H21C . . 109.5 ?
    H21A C21 H21C . . 109.5 ?
    H21B C21 H21C . . 109.5 ?
    O5 C22 C20 . . 114.5(2) ?
    O5 C22 C23 . . 99.9(2) ?
    C20 C22 C23 . . 111.7(3) ?
    O5 C22 C5 . . 108.0(2) ?
    C20 C22 C5 . . 109.2(2) ?
    C23 C22 C5 . . 113.4(3) ?
    O4 C23 C24 . . 122.8(3) ?
    O4 C23 C22 . . 120.3(3) ?
    C24 C23 C22 . . 116.6(3) ?
    C23 C24 C25 . . 109.7(3) ?
    C23 C24 H24A . . 109.7 ?
    C25 C24 H24A . . 109.7 ?
    C23 C24 H24B . . 109.7 ?
    C25 C24 H24B . . 109.7 ?
    H24A C24 H24B . . 108.2 ?
    C24 C25 C26 . . 111.0(3) ?
    C24 C25 C4 . . 110.9(3) ?
    C26 C25 C4 . . 118.0(3) ?
    C24 C25 H25 . . 105.3 ?
    C26 C25 H25 . . 105.3 ?
    C4 C25 H25 . . 105.3 ?
    C1 C26 C28 . . 107.7(3) ?
    C1 C26 C27 . . 105.2(3) ?
    C28 C26 C27 . . 109.1(3) ?
    C1 C26 C25 . . 112.5(3) ?
    C28 C26 C25 . . 108.4(3) ?
    C27 C26 C25 . . 113.7(3) ?
    C26 C27 H27A . . 109.5 ?
    C26 C27 H27B . . 109.5 ?
    H27A C27 H27B . . 109.5 ?
    C26 C27 H27C . . 109.5 ?
    H27A C27 H27C . . 109.5 ?
    H27B C27 H27C . . 109.5 ?
    C26 C28 H28A . . 109.5 ?
    C26 C28 H28B . . 109.5 ?
    H28A C28 H28B . . 109.5 ?
    C26 C28 H28C . . 109.5 ?
    H28A C28 H28C . . 109.5 ?
    H28B C28 H28C . . 109.5 ?
    C10 C30 H30A . . 109.5 ?
    C10 C30 H30B . . 109.5 ?
    H30A C30 H30B . . 109.5 ?
    C10 C30 H30C . . 109.5 ?
    H30A C30 H30C . . 109.5 ?
    H30B C30 H30C . . 109.5 ?
    C4 C31 H31A . . 109.5 ?
    C4 C31 H31B . . 109.5 ?
    H31A C31 H31B . . 109.5 ?
    C4 C31 H31C . . 109.5 ?
    H31A C31 H31C . . 109.5 ?
    H31B C31 H31C . . 109.5 ?

loop_
    _geom_torsion_atom_site_label_1
    _geom_torsion_atom_site_label_2
    _geom_torsion_atom_site_label_3
    _geom_torsion_atom_site_label_4
    _geom_torsion_site_symmetry_1
    _geom_torsion_site_symmetry_2
    _geom_torsion_site_symmetry_3
    _geom_torsion_site_symmetry_4
    _geom_torsion
    _geom_torsion_publ_flag
    C10 C11 C12 O7 . . . . -78.8(11) ?
    C10 C11 C12 C13 . . . . 101.5(10) ?
    O7 C12 C13 C14 . . . . -2.9(12) ?
    C11 C12 C13 C14 . . . . 176.7(9) ?
    C12 C13 C14 C15 . . . . 62.1(10) ?
    C12 C13 C14 C29 . . . . -174.0(8) ?
    C13 C14 C15 O10 . . . . -146.9(9) ?
    C29 C14 C15 O10 . . . . 88.1(11) ?
    C13 C14 C15 O9 . . . . 33.4(11) ?
    C29 C14 C15 O9 . . . . -91.6(10) ?
    C10 C11A C12A O7A . . . . -95.(2) ?
    C10 C11A C12A C13A . . . . 87.(2) ?
    O7A C12A C13A C14A . . . . 19.(3) ?
    C11A C12A C13A C14A . . . . -163.2(19) ?
    C12A C13A C14A C15A . . . . -76.7(18) ?
    C12A C13A C14A C29A . . . . 51.7(18) ?
    C13A C14A C15A O10A . . . . 151.8(16) ?
    C29A C14A C15A O10A . . . . 21.(2) ?
    C13A C14A C15A O9A . . . . -31.7(19) ?
    C29A C14A C15A O9A . . . . -162.1(14) ?
    O1 C1 C2 C3 . . . . -142.3(3) ?
    C26 C1 C2 C3 . . . . 41.5(4) ?
    C1 C2 C3 C4 . . . . -54.9(4) ?
    C2 C3 C4 C5 . . . . 174.3(2) ?
    C2 C3 C4 C31 . . . . -67.9(3) ?
    C2 C3 C4 C25 . . . . 57.1(3) ?
    C3 C4 C5 C6 . . . . 15.6(4) ?
    C31 C4 C5 C6 . . . . -103.1(3) ?
    C25 C4 C5 C6 . . . . 132.9(3) ?
    C3 C4 C5 C22 . . . . -164.1(2) ?
    C31 C4 C5 C22 . . . . 77.2(3) ?
    C25 C4 C5 C22 . . . . -46.8(3) ?
    C22 C5 C6 C7 . . . . -2.7(5) ?
    C4 C5 C6 C7 . . . . 177.6(3) ?
    C5 C6 C7 O2 . . . . 171.7(3) ?
    C5 C6 C7 C8 . . . . -11.4(4) ?
    O2 C7 C8 C9 . . . . -22.6(5) ?
    C6 C7 C8 C9 . . . . 160.7(3) ?
    O2 C7 C8 C17 . . . . 97.5(3) ?
    C6 C7 C8 C17 . . . . -79.3(3) ?
    O2 C7 C8 C20 . . . . -139.8(3) ?
    C6 C7 C8 C20 . . . . 43.5(3) ?
    C18 O6 C9 C10 . . . . 119.3(3) ?
    C18 O6 C9 C8 . . . . -92.4(3) ?
    C7 C8 C9 O6 . . . . -86.3(4) ?
    C17 C8 C9 O6 . . . . 152.9(3) ?
    C20 C8 C9 O6 . . . . 32.1(3) ?
    C7 C8 C9 C18 . . . . -148.4(3) ?
    C17 C8 C9 C18 . . . . 90.9(3) ?
    C20 C8 C9 C18 . . . . -30.0(3) ?
    C7 C8 C9 C10 . . . . 58.0(4) ?
    C17 C8 C9 C10 . . . . -62.7(4) ?
    C20 C8 C9 C10 . . . . 176.4(3) ?
    C12 C11 C10 O8 . . . . -63.0(8) ?
    C12 C11 C10 C30 . . . . 55.4(8) ?
    C12 C11 C10 C9 . . . . 175.3(5) ?
    O6 C9 C10 O8 . . . . 145.0(3) ?
    C18 C9 C10 O8 . . . . -148.3(3) ?
    C8 C9 C10 O8 . . . . -0.3(4) ?
    O6 C9 C10 C11 . . . . -94.6(5) ?
    C18 C9 C10 C11 . . . . -27.8(6) ?
    C8 C9 C10 C11 . . . . 120.2(5) ?
    O6 C9 C10 C30 . . . . 25.6(4) ?
    C18 C9 C10 C30 . . . . 92.3(4) ?
    C8 C9 C10 C30 . . . . -119.7(4) ?
    O6 C9 C10 C11A . . . . -105.8(10) ?
    C18 C9 C10 C11A . . . . -39.0(11) ?
    C8 C9 C10 C11A . . . . 109.0(10) ?
    C12A C11A C10 O8 . . . . -62.8(17) ?
    C12A C11A C10 C30 . . . . 52.(2) ?
    C12A C11A C10 C9 . . . . 179.9(13) ?
    C9 O6 C18 C19 . . . . 104.1(3) ?
    C10 C9 C18 O6 . . . . -96.4(3) ?
    C8 C9 C18 O6 . . . . 110.8(3) ?
    O6 C9 C18 C19 . . . . -100.9(3) ?
    C10 C9 C18 C19 . . . . 162.7(3) ?
    C8 C9 C18 C19 . . . . 9.8(3) ?
    O6 C18 C19 O3 . . . . -170.7(2) ?
    C9 C18 C19 O3 . . . . -106.5(3) ?
    O6 C18 C19 C20 . . . . -49.7(3) ?
    C9 C18 C19 C20 . . . . 14.5(3) ?
    O3 C19 C20 C22 . . . . -35.1(4) ?
    C18 C19 C20 C22 . . . . -154.0(3) ?
    O3 C19 C20 C21 . . . . -154.8(3) ?
    C18 C19 C20 C21 . . . . 86.4(3) ?
    O3 C19 C20 C8 . . . . 86.6(3) ?
    C18 C19 C20 C8 . . . . -32.2(3) ?
    C7 C8 C20 C22 . . . . -66.3(3) ?
    C9 C8 C20 C22 . . . . 164.7(2) ?
    C17 C8 C20 C22 . . . . 50.8(3) ?
    C7 C8 C20 C21 . . . . 50.6(3) ?
    C9 C8 C20 C21 . . . . -78.4(3) ?
    C17 C8 C20 C21 . . . . 167.7(3) ?
    C7 C8 C20 C19 . . . . 167.8(2) ?
    C9 C8 C20 C19 . . . . 38.8(3) ?
    C17 C8 C20 C19 . . . . -75.0(3) ?
    C21 C20 C22 O5 . . . . 171.6(2) ?
    C19 C20 C22 O5 . . . . 49.6(4) ?
    C8 C20 C22 O5 . . . . -67.8(3) ?
    C21 C20 C22 C23 . . . . 58.9(3) ?
    C19 C20 C22 C23 . . . . -63.0(3) ?
    C8 C20 C22 C23 . . . . 179.6(3) ?
    C21 C20 C22 C5 . . . . -67.3(3) ?
    C19 C20 C22 C5 . . . . 170.8(2) ?
    C8 C20 C22 C5 . . . . 53.4(3) ?
    C6 C5 C22 O5 . . . . 106.3(3) ?
    C4 C5 C22 O5 . . . . -73.9(3) ?
    C6 C5 C22 C20 . . . . -18.7(4) ?
    C4 C5 C22 C20 . . . . 161.0(2) ?
    C6 C5 C22 C23 . . . . -143.9(3) ?
    C4 C5 C22 C23 . . . . 35.8(4) ?
    O5 C22 C23 O4 . . . . -96.1(4) ?
    C20 C22 C23 O4 . . . . 25.5(5) ?
    C5 C22 C23 O4 . . . . 149.3(3) ?
    O5 C22 C23 C24 . . . . 77.4(3) ?
    C20 C22 C23 C24 . . . . -161.1(3) ?
    C5 C22 C23 C24 . . . . -37.2(4) ?
    O4 C23 C24 C25 . . . . -135.2(4) ?
    C22 C23 C24 C25 . . . . 51.5(4) ?
    C23 C24 C25 C26 . . . . 162.9(3) ?
    C23 C24 C25 C4 . . . . -63.9(4) ?
    C3 C4 C25 C24 . . . . -179.7(3) ?
    C5 C4 C25 C24 . . . . 60.2(3) ?
    C31 C4 C25 C24 . . . . -58.8(4) ?
    C3 C4 C25 C26 . . . . -50.1(3) ?
    C5 C4 C25 C26 . . . . -170.2(3) ?
    C31 C4 C25 C26 . . . . 70.8(4) ?
    O1 C1 C26 C28 . . . . 32.2(4) ?
    C2 C1 C26 C28 . . . . -151.6(3) ?
    O1 C1 C26 C27 . . . . -84.1(4) ?
    C2 C1 C26 C27 . . . . 92.1(3) ?
    O1 C1 C26 C25 . . . . 151.5(3) ?
    C2 C1 C26 C25 . . . . -32.2(4) ?
    C24 C25 C26 C1 . . . . 167.3(3) ?
    C4 C25 C26 C1 . . . . 37.8(4) ?
    C24 C25 C26 C28 . . . . -73.7(4) ?
    C4 C25 C26 C28 . . . . 156.8(3) ?
    C24 C25 C26 C27 . . . . 47.8(4) ?
    C4 C25 C26 C27 . . . . -81.7(4) ?

_shelx_res_file                         
;

TITL kgat682_0m_a.res in P2(1)
    kgat682_0m.res
    created by SHELXL-2017/1 at 11:10:01 on 13-Jul-2021
CELL 1.54178 13.9761 6.9089 15.8732 90.000 90.948 90.000
ZERR 2.00 0.0007 0.0003 0.0007 0.000 0.002 0.000
LATT -1
SYMM -x, y+1/2, -z
SFAC C H O
UNIT 62 92 24
LIST 4 ! automatically inserted. Change 6 to 4 for CHECKCIF!!
TEMP -173.150
SIZE 0.120 0.140 1.050
ACTA
L.S. 4
FMAP 2
PLAN -5 0 0.00
HTAB
ISOR 0.003 C29A
SIMU 0.01 0.02 C11 > O12A
DELU 0.01 0.02 C11 > O12A
BOND $H
CONF
WGHT    0.088500    0.422900
FVAR       0.87951   0.64824   0.37835
PART 1 21
C11   1    0.867920    0.895142    0.378730    21.00000    0.03371    0.03767 =
         0.02585    0.00322   -0.00211   -0.00553
AFIX  23
H11A  2    0.818272    0.978487    0.403765    21.00000   -1.20000
H11B  2    0.929034    0.918944    0.409418    21.00000   -1.20000
AFIX   0
C12   1    0.878967    0.946341    0.287087    21.00000    0.03564    0.05374 =
         0.03254    0.00796   -0.00149   -0.01262
C13   1    0.797205    1.055866    0.244483    21.00000    0.04141    0.04189 =
         0.03696    0.00407   -0.00227   -0.00474
AFIX  23
H13A  2    0.738731    0.975049    0.245237    21.00000   -1.20000
H13B  2    0.784283    1.175545    0.276653    21.00000   -1.20000
AFIX   0
C14   1    0.819333    1.108663    0.154191    21.00000    0.04937    0.07255 =
         0.03988    0.01382   -0.00047    0.00426
AFIX  13
H14   2    0.879933    1.185645    0.155169    21.00000   -1.20000
AFIX   0
C15   1    0.834485    0.940025    0.098934    21.00000    0.09039    0.11152 =
         0.05743   -0.00567   -0.01279    0.03791
O7    3    0.951100    0.902477    0.248495    21.00000    0.03824    0.10989 =
         0.04232    0.02222    0.00845    0.00283
O9    3    0.781722    0.787158    0.118288    21.00000    0.07790    0.12989 =
         0.11138   -0.06517   -0.00937   -0.01158
AFIX 147
H9    2    0.724961    0.822219    0.125855    21.00000   -1.50000
AFIX   0
O10   3    0.891730    0.951580    0.041260    21.00000    0.21365    0.19064 =
         0.05118    0.02101    0.05149    0.10342
C29   1    0.739270    1.239498    0.114600    21.00000    0.09042    0.07894 =
         0.04611    0.01357   -0.00071    0.02347
AFIX 137
H29A  2    0.747765    1.247639    0.053541    21.00000   -1.50000
H29B  2    0.743374    1.369448    0.139144    21.00000   -1.50000
H29C  2    0.676451    1.183477    0.126280    21.00000   -1.50000
AFIX   0
PART 2 -21
SAME C11 > C29
C11A  1    0.848558    0.913503    0.372077   -21.00000    0.03519    0.04469 =
         0.03696    0.00373   -0.00523   -0.01386
AFIX  23
H11C  2    0.793763    0.976207    0.399878   -21.00000   -1.20000
H11D  2    0.907274    0.958534    0.401807   -21.00000   -1.20000
AFIX   0
C12A  1    0.851755    0.990164    0.283012   -21.00000    0.03778    0.04546 =
         0.03163    0.00272    0.00019   -0.00772
C13A  1    0.754081    1.025540    0.243511   -21.00000    0.04225    0.05501 =
         0.05021    0.00886   -0.01022    0.00047
AFIX  23
H13C  2    0.727237    1.144800    0.268358   -21.00000   -1.20000
H13D  2    0.711654    0.916916    0.259003   -21.00000   -1.20000
AFIX   0
C14A  1    0.751480    1.046447    0.148027   -21.00000    0.06018    0.06329 =
         0.05008    0.00659   -0.01319    0.00657
AFIX  13
H14A  2    0.682365    1.039114    0.131007   -21.00000   -1.20000
AFIX   0
C15A  1    0.785532    1.237743    0.117928   -21.00000    0.06988    0.06735 =
         0.05255   -0.00056   -0.00581    0.00653
O7A   3    0.927205    1.022400    0.249665   -21.00000    0.04941    0.07495 =
         0.04701   -0.00115    0.00966   -0.03269
O9A   3    0.767651    1.382925    0.170300   -21.00000    0.06429    0.06575 =
         0.06505   -0.00088    0.00901    0.00425
AFIX 147
H9A   2    0.711064    1.374654    0.186962   -21.00000   -1.50000
AFIX   0
O10A  3    0.822647    1.257185    0.048013   -21.00000    0.10240    0.09100 =
         0.06268    0.01118    0.00649   -0.01392
C29A  1    0.803964    0.872037    0.097723   -21.00000    0.06376    0.04386 =
         0.05261    0.03989    0.01230   -0.00537
AFIX 137
H29D  2    0.822403    0.917690    0.041836   -21.00000   -1.50000
H29E  2    0.759899    0.762408    0.091608   -21.00000   -1.50000
H29F  2    0.861203    0.830957    0.129423   -21.00000   -1.50000
AFIX   0
PART 0
PART 1 31
C32   1    0.949820    0.956763    0.847003    31.00000    0.09138    0.10128 =
         0.05310    0.01943   -0.01127   -0.01030
AFIX 137
H32A  2    0.960768    1.039361    0.896421    31.00000   -1.50000
H32B  2    1.011302    0.909015    0.826683    31.00000   -1.50000
H32C  2    0.909447    0.846825    0.862500    31.00000   -1.50000
AFIX   0
O12   3    0.904708    1.062433    0.784250    31.00000    0.05976    0.05410 =
         0.03901   -0.00458   -0.00596   -0.00737
AFIX 147
H12   2    0.931444    1.041428    0.738133    31.00000   -1.50000
AFIX   0
PART 2 -31
SAME C32 O12
C32A  1    0.930802    1.097808    0.849764   -31.00000    0.08151    0.07944 =
         0.03888   -0.00564   -0.00517   -0.00521
AFIX 137
H32D  2    0.881673    1.142809    0.888512   -31.00000   -1.50000
H32E  2    0.939607    1.194364    0.805334   -31.00000   -1.50000
H32F  2    0.991295    1.079281    0.880820   -31.00000   -1.50000
AFIX   0
O12A  3    0.902670    0.926213    0.814374   -31.00000    0.15640    0.08259 =
         0.05190    0.01268   -0.03662   -0.04926
AFIX 147
H12A  2    0.849116    0.894299    0.833208   -31.00000   -1.50000
AFIX   0
PART 0
O11   3    0.895307    0.589901   -0.043285    11.00000    0.38037    0.24932 =
         0.12117   -0.10690   -0.11926    0.10078
AFIX   3
H1    2    0.836701    0.562823   -0.028214    11.00000   -1.50000
H2    2    0.925502    0.474525   -0.044514    11.00000   -1.50000
AFIX   0
O1    3    0.485719   -0.233190    0.853666    11.00000    0.06926    0.03498 =
         0.03593    0.00192    0.00738   -0.00331

O2    3    0.699890    0.310368    0.430123    11.00000    0.04422    0.03490 =
         0.03382   -0.00630    0.00302   -0.00557
O3    3    0.810481    0.862669    0.668104    11.00000    0.05414    0.02588 =
         0.04840   -0.00468   -0.01003   -0.00568
AFIX 147
H3    2    0.838450    0.898737    0.712644    11.00000   -1.50000
AFIX   0
O4    3    0.815283    0.510777    0.795105    11.00000    0.05978    0.06581 =
         0.04412    0.01229   -0.01925   -0.01797
O5    3    0.647737    0.677656    0.694874    11.00000    0.04755    0.02280 =
         0.03922   -0.00247    0.00047    0.00454
AFIX 147
H5    2    0.685537    0.772190    0.695605    11.00000   -1.50000
AFIX   0
O6    3    0.927543    0.551892    0.512954    11.00000    0.03030    0.04252 =
         0.05268    0.00309   -0.00485    0.00375
O8    3    0.748617    0.653528    0.348563    11.00000    0.03402    0.04397 =
         0.03799    0.00441   -0.00350   -0.00872
AFIX 147
H8    2    0.732895    0.536872    0.353881    11.00000   -1.50000
AFIX   0
C1    1    0.500802   -0.081950    0.816675    11.00000    0.04147    0.02932 =
         0.03479    0.00140    0.01097    0.00433
C2    1    0.451308   -0.035546    0.734615    11.00000    0.03638    0.03100 =
         0.03928    0.00314    0.00310    0.00169
AFIX  23
H2A   2    0.394703    0.045926    0.746001    11.00000   -1.20000
H2AB  2    0.428149   -0.157574    0.708720    11.00000   -1.20000
AFIX   0
C3    1    0.514630    0.069735    0.671530    11.00000    0.03333    0.02932 =
         0.03225    0.00217   -0.00005    0.00355
AFIX  23
H3A   2    0.475764    0.102954    0.620862    11.00000   -1.20000
H3AB  2    0.566384   -0.018457    0.653831    11.00000   -1.20000
AFIX   0
C4    1    0.559414    0.255690    0.707944    11.00000    0.03568    0.02609 =
         0.03130   -0.00041   -0.00014    0.00358
C5    1    0.630610    0.347547    0.646370    11.00000    0.03465    0.02228 =
         0.03105   -0.00082   -0.00195    0.00412
C6    1    0.632475    0.296101    0.564753    11.00000    0.03279    0.02557 =
         0.03503   -0.00110   -0.00011    0.00024
AFIX  43
H6    2    0.589760    0.196896    0.546715    11.00000   -1.20000
AFIX   0
C7    1    0.695784    0.381582    0.500546    11.00000    0.03004    0.02781 =
         0.03421   -0.00190   -0.00028    0.00172
C8    1    0.747714    0.562880    0.528124    11.00000    0.03065    0.02877 =
         0.03111   -0.00034   -0.00151    0.00317
C9    1    0.837834    0.635410    0.482848    11.00000    0.02936    0.02984 =
         0.03998    0.00143   -0.00232    0.00127
C10   1    0.839796    0.684606    0.388073    11.00000    0.03165    0.03695 =
         0.03548   -0.00340    0.00066   -0.00367
C17   1    0.674220    0.731725    0.519730    11.00000    0.03123    0.02793 =
         0.03658    0.00052   -0.00307    0.00078
AFIX 137
H17A  2    0.659124    0.754395    0.460031    11.00000   -1.50000
H17B  2    0.701732    0.849485    0.544583    11.00000   -1.50000
H17C  2    0.615593    0.697462    0.549296    11.00000   -1.50000
AFIX   0
C18   1    0.895880    0.731097    0.549877    11.00000    0.03517    0.03299 =
         0.04370    0.00249   -0.00831   -0.00434
AFIX  13
H18   2    0.930306    0.854766    0.538012    11.00000   -1.20000
AFIX   0
C19   1    0.855917    0.692723    0.636803    11.00000    0.03778    0.03059 =
         0.04118    0.00259   -0.00987   -0.00245
AFIX  13
H19   2    0.908346    0.650917    0.676392    11.00000   -1.20000
AFIX   0
C20   1    0.784942    0.522000    0.620302    11.00000    0.03481    0.02529 =
         0.03482    0.00068   -0.00667    0.00067
C21   1    0.839851    0.326685    0.626010    11.00000    0.03507    0.03076 =
         0.04975    0.00509   -0.00387    0.00369
AFIX 137
H21A  2    0.850746    0.277187    0.569111    11.00000   -1.50000
H21B  2    0.801922    0.232855    0.657533    11.00000   -1.50000
H21C  2    0.901508    0.346862    0.654984    11.00000   -1.50000
AFIX   0
C22   1    0.700883    0.501098    0.681109    11.00000    0.03808    0.02447 =
         0.03403    0.00101   -0.00426    0.00264
C23   1    0.735895    0.459508    0.771785    11.00000    0.05480    0.02855 =
         0.03728   -0.00144   -0.01100   -0.00088
C24   1    0.664472    0.375156    0.830068    11.00000    0.05823    0.03098 =
         0.03095   -0.00364   -0.00461   -0.00316
AFIX  23
H24A  2    0.614951    0.472863    0.842788    11.00000   -1.20000
H24B  2    0.696567    0.337470    0.883663    11.00000   -1.20000
AFIX   0
C25   1    0.617644    0.197622    0.789281    11.00000    0.04472    0.02673 =
         0.02906   -0.00168   -0.00076    0.00237
AFIX  13
H25   2    0.671907    0.116695    0.768950    11.00000   -1.20000
AFIX   0
C26   1    0.566599    0.070617    0.856477    11.00000    0.05173    0.03266 =
         0.02798   -0.00048    0.00332    0.00029
C27   1    0.502257    0.187693    0.916262    11.00000    0.08331    0.04167 =
         0.03971   -0.01125    0.02148   -0.00653
AFIX 137
H27A  2    0.452148    0.253714    0.883285    11.00000   -1.50000
H27B  2    0.541135    0.283784    0.946678    11.00000   -1.50000
H27C  2    0.472717    0.099769    0.956708    11.00000   -1.50000
AFIX   0
C28   1    0.643562   -0.035928    0.908840    11.00000    0.06596    0.04598 =
         0.03720    0.01239   -0.00911   -0.00679
AFIX 137
H28A  2    0.682906   -0.114626    0.871483    11.00000   -1.50000
H28B  2    0.612719   -0.119884    0.950093    11.00000   -1.50000
H28C  2    0.684156    0.058759    0.938346    11.00000   -1.50000
AFIX   0
C30   1    0.912424    0.555006    0.344514    11.00000    0.04689    0.07702 =
         0.05244   -0.02497   -0.00333    0.01074
AFIX 137
H30A  2    0.909241    0.577681    0.283586    11.00000   -1.50000
H30B  2    0.897706    0.419028    0.356171    11.00000   -1.50000
H30C  2    0.976920    0.585164    0.365838    11.00000   -1.50000
AFIX   0
C31   1    0.478608    0.405247    0.721756    11.00000    0.04349    0.03096 =
         0.04423    0.00021    0.00618    0.00842
AFIX 137
H31A  2    0.450247    0.442079    0.667201    11.00000   -1.50000
H31B  2    0.505177    0.520302    0.749652    11.00000   -1.50000
H31C  2    0.429277    0.347979    0.757152    11.00000   -1.50000
REM #####
AFIX   0
HKLF 4 1 1 0 0 0 1 0 0 0 1


REM  kgat682_0m_a.res in P2(1)
REM R1 =  0.0504 for    5543 Fo > 4sig(Fo)  and  0.0543 for all    5973 data
REM    506 parameters refined using    352 restraints

END

WGHT      0.0885      0.4229

REM Instructions for potential hydrogen bonds
EQIV $1 -x+2, y+1/2, -z+1
HTAB C11^a O6_$1
HTAB C13A^b O8
EQIV $2 x, y, z+1
HTAB C32^a O10^a_$2
HTAB C32^a O11_$2
EQIV $3 x, y-1, z
HTAB O11 O10A^b_$3
EQIV $4 -x+2, y-1/2, -z
HTAB O11 O10^a_$4
HTAB O3 O12^a
HTAB O3 O12A^b
HTAB O5 O3
HTAB O8 O2
EQIV $5 -x+1, y-1/2, -z+1
HTAB C2 O8_$5
HTAB C18 O6_$1
HTAB C30 O7^a

REM Highest difference peak  0.372,  deepest hole -0.254,  1-sigma level  0.052
Q1    1   0.9215  0.6447 -0.0791  11.00000  0.05    0.37
Q2    1   0.9508  0.6104 -0.1050  11.00000  0.05    0.34
Q3    1   0.9709  0.3265  0.8676  11.00000  0.05    0.33
Q4    1   0.8813  1.3190  0.1535  11.00000  0.05    0.25
Q5    1   0.8772  1.0419  0.1022  11.00000  0.05    0.23
;
_shelx_res_checksum                     14138

_shelx_hkl_file                         
;
   1   0   0   53.59    3.10
  -1   0   0   41.30    4.10
  -1   0   0   48.70    3.00
  -2   0   0 1784.62   82.09
   2   0   0 1594.04   79.39
   4   0   0  248.78   14.70
   5   0   0 1216.18   60.69
  -6   0   0  427.16   31.30
   6   0   0  500.75   28.60
  -7   0   0  969.60   47.10
  -7   0   0  940.01   58.79
   7   0   0 1071.49   55.29
  -8   0   0   25.50    2.30
  -8   0   0   28.90    9.30
  -9   0   0  255.47   13.30
   9   0   0  258.57   22.60
  -9   0   0  251.27   13.20
  -9   0   0  242.18   25.80
   9   0   0  300.77   22.40
   9   0   0  264.27   15.70
  -9   0   0  244.28   13.10
   9   0   0  262.37   13.20
   9   0   0  233.88   14.80
  10   0   0   24.70    7.40
 -10   0   0   17.60   12.30
  10   0   0   34.50    3.10
  10   0   0   36.10    3.20
 -10   0   0   36.20    2.90
 -10   0   0   36.80    2.90
 -10   0   0   36.00    3.10
  10   0   0   28.20    7.90
 -11   0   0   38.40    3.80
 -11   0   0   45.20    3.50
  11   0   0   36.80    5.60
 -11   0   0   28.70   17.30
 -11   0   0   41.10    3.30
  11   0   0   46.30    3.60
  11   0   0   41.60    9.70
 -11   0   0   41.10    3.30
  12   0   0   55.69   11.90
 -12   0   0   74.59    4.90
  12   0   0   48.40   13.20
 -12   0   0   69.89    5.30
 -12   0   0   70.79    4.70
 -12   0   0   74.29    4.60
  13   0   0   11.60    8.60
 -13   0   0   22.20    2.20
 -13   0   0   23.30    2.30
 -13   0   0   21.80    2.80
  13   0   0   25.20    4.40
  13   0   0   13.00   13.80
  14   0   0   18.50    4.10
 -14   0   0   18.00    2.50
 -14   0   0   13.10    1.60
 -14   0   0   17.20    1.90
  14   0   0    4.40    7.10
 -15   0   0   58.09    3.80
 -15   0   0   55.09    4.20
  15   0   0   54.39    6.00
  16   0   0   41.40    4.70
 -16   0   0   45.40    2.80
  16   0   0   37.00    3.60
  16   0   0   37.40    4.90
 -17   0   0   17.10    1.60
 -17   0   0   16.40    1.50
  17   0   0   13.80    3.10
   0  -1   0    1.70    0.80
   0  -1   0    1.20    1.00
   0  -1   0    1.30    0.90
   1  -1   0 1789.32   82.29
  -1  -1   0 1725.03   82.39
  -1  -1   0 1738.53   82.19
   1  -1   0 1710.23   82.09
  -1  -1   0 1846.62   82.69
   1  -1   0 1785.32   82.89
  -1  -1   0 1557.24   81.49
   1   1   0 1711.63   81.09
   2  -1   0 6178.18  288.97
   2  -1   0 6030.90  287.67
   2  -1   0 6217.48  287.17
   2   1   0 6253.77  289.87
   3  -1   0 1299.07   67.59
  -3   1   0 1216.18   68.79
   3   1   0 1518.65   64.99
   3   1   0 1321.17   66.29
   3   1   0 1540.25   66.89
   4  -1   0  501.05   26.70
  -4  -1   0  446.66   28.60
   4  -1   0  418.76   27.20
  -4   1   0  483.25   28.70
   5  -1   0  148.09   14.10
   5  -1   0  165.88   13.40
  -5  -1   0  178.78   15.90
  -5   1   0  197.18   16.00
   5   1   0  193.38   14.00
   6  -1   0   63.49    8.50
  -6  -1   0   85.69   10.90
   6  -1   0   64.99    9.30
  -6   1   0   66.39   10.90
   6   1   0   69.29    6.80
   7  -1   0   37.60    7.80
   7  -1   0   37.90    7.60
  -7  -1   0   43.00   12.40
  -7   1   0   40.90    3.00
   7   1   0   42.40    2.60
   7   1   0   34.10    5.40
  -7   1   0   35.40    9.70
  -8  -1   0   26.20    2.30
  -8  -1   0   22.70    8.30
   8  -1   0   33.00    7.90
   8   1   0   27.80    2.00
  -8   1   0   24.00    2.30
  -8   1   0   24.30   10.60
   8   1   0   35.80    6.10
  -9  -1   0   32.70    2.90
  -9  -1   0   32.30    2.70
  -9  -1   0   29.00    2.70
   9  -1   0   36.00    5.00
   9  -1   0   25.10    9.30
  -9  -1   0   43.90   12.70
   9  -1   0   38.60    9.90
  -9   1   0   37.50   12.00
  -9   1   0   34.60    3.10
   9   1   0   35.30    2.60
  -9   1   0   34.80    2.70
   9   1   0   43.60    7.40
   9   1   0   38.50    2.90
  10  -1   0   73.79    6.90
  10  -1   0   81.09   14.00
 -10  -1   0   71.69    4.60
  10  -1   0   53.69   11.60
 -10  -1   0   60.29   16.00
 -10  -1   0   68.59    4.70
 -10  -1   0   69.49    4.30
 -10   1   0   71.09    4.70
 -10   1   0   71.09    4.80
  10   1   0   70.59   10.70
  10   1   0   65.19    6.80
  10   1   0   69.09    4.50
  10   1   0   69.29    4.50
 -10   1   0   67.29    4.60
 -11  -1   0  185.08    9.50
  11  -1   0  139.29   22.70
  11  -1   0  155.88   17.50
 -11  -1   0  207.28   11.40
  11  -1   0  195.88   28.70
 -11  -1   0  147.49   25.50
 -11   1   0  194.48   10.40
  11   1   0  196.08   10.60
  11   1   0  194.98   13.10
  11   1   0  154.88   19.30
  11   1   0  192.28   10.10
 -11   1   0  174.68   10.60
 -12  -1   0    0.80   14.00
  12  -1   0   -0.20    5.10
  12  -1   0   -4.70   11.70
 -12  -1   0    1.00    0.90
  12  -1   0   -8.40    6.00
  12  -1   0    3.10    2.00
 -12  -1   0    1.70    0.90
  12   1   0    1.10    1.00
  12   1   0   -1.40    1.50
  12   1   0   -4.70    7.30
 -12   1   0    3.90    1.50
 -12   1   0    1.30    0.90
  12   1   0    1.70    2.30
 -12   1   0   -0.20    0.80
  12   1   0   -1.40    3.80
 -12   1   0    1.00    1.00
 -13  -1   0   49.10    4.20
  13  -1   0   21.40   18.30
 -13  -1   0   45.50    3.50
 -13  -1   0   -3.60   25.70
  13  -1   0   32.80   15.40
  13  -1   0   70.69    8.70
 -13   1   0   42.30    4.20
  13   1   0   48.60   14.70
  13   1   0   53.29    3.90
 -13   1   0   47.20    3.60
  13   1   0   58.89    6.40
 -13   1   0   45.90    3.90
 -13   1   0   47.20    3.70
  13   1   0   40.40   13.40
  14  -1   0  155.98   12.60
  14  -1   0  180.18    9.70
 -14  -1   0  175.38   10.30
  14  -1   0  177.18   12.90
 -14  -1   0  176.88    9.50
 -14   1   0  173.58    9.70
 -14   1   0  174.78   10.30
 -14   1   0  181.48    9.40
 -14   1   0  181.18    9.80
  14   1   0  178.88   12.90
  15  -1   0    1.60    1.60
 -15  -1   0    1.10    0.80
  15  -1   0    5.70    2.40
 -15  -1   0    1.40    0.80
 -15   1   0    2.50    0.80
 -15   1   0    2.00    1.10
  15   1   0   -3.20    7.50
  15   1   0    2.20    1.80
 -15   1   0    1.70    0.80
 -16  -1   0   16.00    1.80
 -16  -1   0   13.30    1.90
  16  -1   0   14.70    3.00
 -16   1   0   16.70    1.60
  16   1   0   25.50    3.70
 -16   1   0   15.30    1.90
  17  -1   0   12.30    2.70
 -17  -1   0   10.20    1.20
  17   1   0   11.50    2.30
 -17   1   0   10.50    1.10
   0  -2   0  538.85   29.90
   0  -2   0  540.65   29.40
   0  -2   0  551.64   27.60
   0   2   0  525.95   28.50
  -1  -2   0 2090.19  100.29
   1  -2   0 2092.09  100.59
  -1  -2   0 1961.10   98.89
   1  -2   0 2169.08  101.69
   1  -2   0 2099.79   99.09
  -1  -2   0 2049.59  100.79
   1   2   0 2088.99   98.89
   2  -2   0  166.18   11.50
  -2  -2   0  163.38   11.30
   2  -2   0  156.88   12.10
   2  -2   0  157.08   11.30
   2   2   0  130.79   11.40
   2   2   0  154.68    9.00
   3  -2   0  329.77   22.00
   3  -2   0  336.97   22.20
   3  -2   0  336.87   21.00
  -3  -2   0  340.27   22.20
   3   2   0  371.96   21.40
   3   2   0  346.57   17.40
   4  -2   0  235.98   17.20
  -4  -2   0  248.68   19.30
   4  -2   0  245.08   18.30
   4  -2   0  246.68   19.30
   4   2   0  223.48   15.10
   4   2   0  256.87   16.10
   4   2   0  269.77   13.10
   5  -2   0  122.69   12.00
  -5  -2   0  120.89   13.60
   5  -2   0  119.99   13.00
   5   2   0  144.89   10.20
   5   2   0  146.99   10.40
   6  -2   0 1196.28   64.39
  -6  -2   0 1215.48   67.39
   6  -2   0 1252.37   66.79
  -6   2   0 1169.68   55.39
   6   2   0 1054.99   54.59
  -7  -2   0  108.29   14.50
   7  -2   0   81.09   11.70
   7  -2   0   93.89   14.00
  -7   2   0   91.09    5.60
   7   2   0   91.89    4.80
   7   2   0  100.99    9.30
   8  -2   0  115.69   15.40
   8  -2   0  132.99    9.40
  -8  -2   0  166.68   18.80
   8  -2   0  126.39   17.90
   8   2   0  122.99    6.70
  -8   2   0  144.79    7.70
   8   2   0  139.39    6.70
   8   2   0  114.39   11.60
   9  -2   0    7.10    1.90
  -9  -2   0   11.20    7.40
   9  -2   0   -6.20    7.50
   9  -2   0   -3.20    4.50
  -9  -2   0    4.70    1.30
   9  -2   0    3.10    2.40
   9   2   0    8.80    4.10
  -9   2   0    3.20    1.10
  -9   2   0    3.20    1.10
   9   2   0    8.40    4.10
  -9   2   0    3.50    1.10
   9   2   0    3.70    0.70
  10  -2   0   42.20   14.80
  10  -2   0   62.99    6.30
  10  -2   0   55.99    7.10
 -10  -2   0   60.39   16.20
 -10  -2   0   57.89    3.90
  10  -2   0   33.20   10.70
 -10   2   0   53.99    4.10
  10   2   0   58.69    6.70
  10   2   0   55.59    3.70
  10   2   0   56.79    3.70
 -10   2   0   54.09    4.00
 -10   2   0   54.49    4.20
  10   2   0   66.99    9.90
  11  -2   0   10.40   12.60
 -11  -2   0   45.50   14.50
  11  -2   0   29.70    4.80
  11  -2   0   33.40    5.80
  11  -2   0   34.60    5.20
 -11  -2   0   30.50    2.70
  11  -2   0   16.20   10.80
  11   2   0   32.50    2.90
  11   2   0   32.50    2.80
 -11   2   0   36.30    3.30
  11   2   0   40.50    8.90
 -11   2   0   33.80    3.00
 -11   2   0   29.60    2.90
 -12  -2   0  236.88   12.20
  12  -2   0  235.38   15.80
  12  -2   0  173.08   29.70
  12  -2   0  218.28   33.50
 -12  -2   0  235.18   13.20
  12  -2   0  235.98   17.20
 -12  -2   0  202.78   27.60
 -12   2   0  240.18   12.70
 -12   2   0  232.18   12.90
  12   2   0  230.88   23.60
  12   2   0  239.38   16.30
  12   2   0  241.58   12.60
 -12   2   0  244.28   12.70
  12   2   0  247.18   12.70
  13  -2   0    3.70    2.60
 -13  -2   0    4.30    1.70
 -13  -2   0   60.49   32.80
 -13  -2   0    6.10    1.10
  13   2   0    4.30    1.60
 -13   2   0    5.20    1.60
  13   2   0    1.20    7.20
  13   2   0    7.70    1.50
  13   2   0    9.00    2.70
 -13   2   0    4.90    1.40
  14  -2   0    5.90    2.60
  14  -2   0    6.20    6.10
 -14  -2   0    7.00    1.50
 -14  -2   0    9.10    1.30
 -14   2   0    8.10    1.40
 -14   2   0    5.40    1.50
  14   2   0    7.80    1.40
 -14   2   0    6.00    1.30
  14   2   0    5.80    2.50
  14   2   0    7.50    7.80
  15  -2   0   35.80    4.60
 -15  -2   0   34.00    2.80
  15  -2   0   29.70    4.60
 -15   2   0   30.10    2.80
 -15   2   0   34.80    2.70
 -16  -2   0    5.00    2.10
 -16  -2   0    9.30    1.30
  16  -2   0    8.10    2.00
 -16   2   0    8.50    1.20
  16   2   0   10.30    2.90
   0  -3   0    6.20    2.70
   0  -3   0    2.60    2.60
   0  -3   0    4.70    2.30
   0   3   0    1.70    1.80
   1  -3   0  941.91   47.20
  -1  -3   0  927.71   49.40
   1  -3   0  927.81   51.09
  -1  -3   0  923.91   47.10
  -1  -3   0  937.91   50.39
   1  -3   0  943.91   50.29
   1   3   0  902.11   47.40
  -1   3   0  922.11   49.50
   2  -3   0  914.91   49.50
  -2  -3   0  828.52   45.00
   2  -3   0  879.91   47.80
   2  -3   0  953.00   46.20
  -2  -3   0  885.11   46.40
  -2   3   0  819.82   47.10
   2   3   0  755.62   48.00
   2   3   0  906.91   43.70
   3  -3   0  466.65   27.90
   3  -3   0  469.55   30.40
   3  -3   0  447.86   28.50
   3   3   0  405.46   27.90
   3   3   0  439.36   22.90
   4  -3   0  441.76   29.10
  -4  -3   0  424.46   28.70
   4  -3   0  434.46   30.40
   4   3   0  387.56   25.30
   4   3   0  466.05   22.10
   4   3   0  438.36   27.40
  -5  -3   0  847.72   51.29
   5  -3   0  923.01   53.29
  -5  -3   0  886.51   52.79
   5  -3   0  824.02   49.99
   5   3   0  884.11   42.20
   5   3   0  860.31   46.00
   5   3   0  922.21   47.20
  -5   3   0  744.63   40.80
  -6  -3   0  154.08   16.80
   6  -3   0  140.39   19.70
   6  -3   0  168.18   17.60
  -6   3   0  144.39    8.50
   6   3   0  180.58   13.30
   6   3   0  149.39    7.90
   7  -3   0   17.60    6.80
   7  -3   0    5.40    6.90
   7  -3   0   13.10    3.90
   7  -3   0   15.40    9.30
   7  -3   0    5.10    2.10
  -7  -3   0    4.70    5.10
   7   3   0    4.10    0.80
   7   3   0    8.10    3.40
   7   3   0    6.30    0.80
  -7   3   0    5.90    1.30
   8  -3   0    9.80   10.00
   8  -3   0   23.70    9.60
   8  -3   0   21.40    4.00
   8  -3   0   18.30    9.80
  -8  -3   0   25.40    5.30
   8  -3   0   23.00    5.10
  -8  -3   0   37.30   12.20
   8   3   0   16.30    5.40
  -8   3   0   25.30    2.50
   8   3   0   22.60    1.60
  -8   3   0   22.40    2.70
   8   3   0   21.80    1.60
  -8   3   0   18.40    2.80
   9  -3   0  336.87   35.10
   9  -3   0  309.77   37.80
   9  -3   0  427.56   23.20
  -9  -3   0  400.66   23.80
  -9  -3   0  431.86   35.70
   9  -3   0  393.26   25.40
   9  -3   0  403.06   41.30
  -9   3   0  403.16   20.20
   9   3   0  398.06   19.10
  -9   3   0  403.16   19.90
   9   3   0  396.96   19.00
  -9   3   0  395.16   20.10
 -10  -3   0  126.79   18.70
  10  -3   0   85.49   21.70
  10  -3   0  115.19   11.60
  10  -3   0  110.89   21.50
  10  -3   0   70.69   22.90
  10  -3   0  126.99    9.90
 -10   3   0  115.29    7.20
 -10   3   0  121.49    7.20
  10   3   0  120.99    6.60
  10   3   0  121.79    6.50
 -10   3   0  121.99    7.50
  11  -3   0  131.99   10.60
  11  -3   0   96.79   20.40
  11  -3   0  129.69   12.20
  11  -3   0  126.09   29.40
 -11  -3   0  130.89   22.00
 -11   3   0  137.39    8.10
  11   3   0  136.19    7.60
  11   3   0  145.59   16.50
 -11   3   0  137.89    8.40
 -11   3   0  135.39    7.90
  11   3   0  139.49    7.60
  12  -3   0    8.50    6.20
 -12  -3   0   14.40    2.20
  12  -3   0    4.10    6.90
  12  -3   0   11.20    3.00
 -12  -3   0    4.10   12.40
  12   3   0   14.30    2.10
 -12   3   0   13.60    2.10
  12   3   0    9.80    5.90
 -12   3   0   13.00    2.10
  12   3   0   13.00    5.50
 -12   3   0   16.60    2.30
  12   3   0   14.70    1.90
  13  -3   0    7.30    6.60
  13  -3   0    9.70    3.70
 -13  -3   0   14.10    2.10
  13  -3   0   10.40    3.20
 -13   3   0   11.90    1.80
  13   3   0    9.00    6.50
 -13   3   0   17.10    2.00
  13   3   0   11.40    2.00
  13   3   0   12.20    2.20
  13   3   0   17.20    4.30
 -13   3   0   14.20    2.00
 -14  -3   0   35.00    3.00
  14  -3   0   39.90    4.60
 -14  -3   0   23.70    5.70
 -14   3   0   38.70    2.90
  14   3   0   39.40    3.10
 -14   3   0   37.30    2.80
  14   3   0   47.80    8.80
  14   3   0   27.20    4.20
 -14   3   0   33.30    3.10
  15  -3   0    6.80    3.30
 -15  -3   0   15.90    1.70
  15  -3   0   14.40    2.50
 -15   3   0   13.90    1.90
 -15   3   0   14.60    1.40
 -15   3   0   14.30    1.60
  16  -3   0   20.90    2.40
 -16  -3   0   28.80    2.50
 -16   3   0   28.30    2.50
   0  -4   0   15.30    4.60
   0  -4   0   13.80    5.10
   0  -4   0   17.50    3.60
   0   4   0   13.70    6.30
   0   4   0   13.40    4.00
  -1  -4   0   94.69   10.60
  -1  -4   0   91.49   11.00
  -1  -4   0   84.99    8.30
   1  -4   0   89.99   12.00
   1  -4   0   94.19   11.30
   1  -4   0   97.39    7.60
   1   4   0   74.59   11.50
  -1   4   0   92.89   10.60
   1   4   0   93.29    8.90
   2  -4   0   21.90    6.60
  -2  -4   0   25.50    6.30
   2  -4   0   31.40    8.20
  -2   4   0   28.80    7.00
   2   4   0   29.70    7.40
   2   4   0   25.80    4.50
  -3  -4   0    9.40    4.70
   3  -4   0    7.40    4.40
   3  -4   0   12.50    6.90
  -3  -4   0   14.00    5.50
   3   4   0   12.40    4.60
  -3   4   0    7.60    4.60
   3   4   0    6.40    2.30
   3   4   0    6.40    1.20
   4  -4   0   93.89   13.60
  -4  -4   0  140.79   13.00
   4  -4   0  108.09   14.20
   4  -4   0  122.19   16.70
  -4  -4   0  150.28   15.10
  -4  -4   0   96.19   12.00
  -4  -4   0  118.19   13.40
   4  -4   0  128.29   16.50
   4   4   0  125.19   13.70
   4   4   0  120.79    6.50
  -4   4   0  114.29   13.90
   4   4   0  131.19    8.30
   4   4   0  101.69   10.90
   5  -4   0   47.90   13.00
  -5  -4   0   42.70    6.90
   5  -4   0   43.70   10.50
  -5  -4   0   28.80    6.60
   5  -4   0   29.50    9.10
   5  -4   0   36.90    5.50
  -5  -4   0   33.40    6.20
   5  -4   0   39.80    6.40
   5  -4   0   32.60    4.00
  -5   4   0   34.00    2.90
   5   4   0   30.90    5.60
   5   4   0   35.30    6.70
   5   4   0   31.90    2.40
   6  -4   0  222.08   19.10
  -6  -4   0  248.78   22.30
   6  -4   0  269.87   28.70
   6  -4   0  225.18   16.40
  -6  -4   0  241.88   19.20
  -6  -4   0  203.18   18.20
   6  -4   0  231.98   23.80
   6  -4   0  239.38   13.80
   6  -4   0  208.88   26.20
   6   4   0  209.78   11.20
  -6   4   0  238.28   12.50
   6   4   0  241.98   11.50
  -6   4   0  186.88   20.70
   7  -4   0   32.60    6.80
   7  -4   0   46.90   14.90
   7  -4   0   50.79    7.40
  -7  -4   0   47.20    7.50
   7  -4   0   63.69   15.10
   7  -4   0   50.39   15.90
  -7  -4   0   59.49    9.50
   7  -4   0   66.29    5.80
  -7  -4   0   72.49   12.40
  -7   4   0   44.60    3.80
   7   4   0   48.00    3.00
  -7   4   0   32.90   10.10
   7   4   0   59.39    8.50
  -7   4   0   49.80    3.90
  -7   4   0   50.29    3.90
   7   4   0   52.59    3.10
  -8  -4   0  197.08   22.70
  -8  -4   0  184.08   16.50
   8  -4   0  177.98   14.30
   8  -4   0  151.68   29.90
   8  -4   0  182.08   16.10
   8  -4   0  154.08   34.90
   8  -4   0  220.18   28.20
  -8  -4   0  196.58   20.20
   8   4   0  179.78   10.10
  -8   4   0  159.88   20.70
  -8   4   0  201.18   10.80
  -8   4   0  194.18   10.40
   8   4   0  200.48    9.50
  -8   4   0  186.08   10.50
   8   4   0  193.08   17.20
  -9  -4   0   28.20    7.50
   9  -4   0   29.60   10.30
  -9  -4   0   42.30    6.20
   9  -4   0   40.20   17.00
   9  -4   0   36.20    5.20
   9  -4   0   30.80    6.70
  -9   4   0   40.30    3.50
   9   4   0   42.00    2.70
  -9   4   0   42.20    3.40
   9   4   0   38.00    2.60
  -9   4   0   44.00    3.70
 -10  -4   0   72.89   17.00
  10  -4   0   74.79   17.90
  10  -4   0   94.29    8.40
  10  -4   0   92.19   10.00
 -10  -4   0   74.69   11.60
  10  -4   0  110.79   45.10
  10  -4   0   44.60   24.80
 -10   4   0  103.99    6.50
  10   4   0   96.29    5.30
 -10   4   0   92.19    5.90
  10   4   0   98.19    5.40
 -10   4   0   94.79    6.10
 -11  -4   0   22.40    2.70
 -11  -4   0   20.40    6.40
  11  -4   0   19.00    5.20
  11  -4   0   17.10   10.50
  11  -4   0   19.40    3.80
 -11   4   0   19.70    2.40
 -11   4   0   21.90    2.70
  11   4   0   24.00    8.80
  11   4   0   21.00    2.00
  11   4   0   22.40    3.10
 -11   4   0   22.60    2.30
  12  -4   0    9.60    3.00
 -12  -4   0    6.20    3.50
 -12  -4   0   13.80    1.80
  12  -4   0   11.90    3.90
 -12   4   0    8.30    2.20
  12   4   0    4.50    5.80
 -12   4   0   13.10    1.90
 -12   4   0   10.60    1.70
  12   4   0   13.20    1.80
  13  -4   0    8.40    3.30
 -13  -4   0   13.20    1.80
  13  -4   0   12.80    2.70
 -13   4   0   15.70    1.70
  13   4   0   15.60    1.90
  13   4   0    0.80    9.90
  13   4   0   16.40    1.90
 -13   4   0   14.50    2.00
 -13   4   0   13.50    1.70
  14  -4   0    3.00    1.70
 -14  -4   0    6.10    1.10
 -14   4   0    6.70    1.10
  14   4   0    9.80    1.40
 -14   4   0    8.10    1.30
 -14   4   0    5.20    1.50
 -15  -4   0    2.70    0.60
 -15  -4   0    0.70    1.60
  15  -4   0   -0.50    1.90
 -15   4   0    1.90    0.60
 -15   4   0    3.10    0.80
   0  -5   0    4.30    5.80
   0  -5   0   -0.20    2.50
   0  -5   0    2.40    3.80
   0  -5   0    2.60    2.70
   0  -5   0    0.50    1.50
   0  -5   0    2.40    2.10
   0   5   0    1.90    3.50
   0   5   0    3.70    5.80
   1  -5   0  500.05   34.40
   1  -5   0  499.05   27.80
  -1  -5   0  512.35   27.70
  -1  -5   0  513.85   27.50
  -1  -5   0  448.26   33.60
   1  -5   0  502.45   36.50
   1  -5   0  507.75   28.10
   1  -5   0  539.15   36.70
  -1  -5   0  477.95   27.90
   1  -5   0  435.26   33.20
   1  -5   0  480.05   26.90
  -1   5   0  472.75   32.10
   1   5   0  434.76   36.80
  -1   5   0  444.86   23.80
   1   5   0  510.05   30.00
   1   5   0  462.55   23.60
  -2  -5   0   41.00    5.60
  -2  -5   0   33.30    4.60
  -2  -5   0   32.80    7.40
   2  -5   0   34.20    9.00
  -2  -5   0   35.90    6.90
   2  -5   0   38.20    5.50
   2  -5   0   43.00    5.80
   2  -5   0   39.70    7.80
   2  -5   0   46.00   14.30
   2  -5   0   47.90    9.50
   2   5   0   29.30    9.40
  -2   5   0   36.50    8.60
   2   5   0   45.80    9.50
   2   5   0   36.30    3.00
   3  -5   0   68.19    7.90
   3  -5   0   65.29   14.30
  -3  -5   0   60.19    7.80
   3  -5   0   87.19   17.00
  -3  -5   0   69.49   10.70
  -3  -5   0   71.79   10.00
   3  -5   0   82.59    8.60
   3  -5   0   73.79    7.80
   3  -5   0   80.79   13.10
   3   5   0   67.29    4.40
   3   5   0   57.49   11.50
  -3   5   0   60.29    5.60
   3   5   0   64.39    7.60
   4  -5   0  499.45   40.10
  -4  -5   0  428.56   25.50
   4  -5   0  512.85   40.00
   4  -5   0  394.16   31.10
  -4  -5   0  489.05   30.00
  -4  -5   0  460.15   25.80
   4  -5   0  482.55   28.20
  -4  -5   0  527.85   32.80
   4  -5   0  435.66   35.90
   4  -5   0  503.15   28.00
  -4  -5   0  422.16   32.30
  -4   5   0  442.26   34.50
   4   5   0  484.35   22.90
  -4   5   0  465.25   23.20
   4   5   0  489.45   34.60
   4   5   0  457.55   31.10
  -5  -5   0  159.08   15.20
  -5  -5   0  151.78   14.90
  -5  -5   0  177.28   19.30
   5  -5   0  184.28   25.60
   5  -5   0  174.58   13.50
   5  -5   0  155.78   24.90
  -5  -5   0  144.69   15.80
   5  -5   0  170.98   14.10
   5  -5   0  199.48   23.70
   5   5   0  157.78    8.70
   5   5   0  172.98    9.00
   5   5   0  182.18   17.70
  -5   5   0  168.58    9.50
  -5   5   0  151.18   23.60
   5   5   0  187.88   19.10
  -6  -5   0   55.99    9.30
   6  -5   0   70.49   19.20
   6  -5   0   78.79    5.90
  -6  -5   0   57.29    9.20
   6  -5   0   61.19   14.00
  -6  -5   0   51.89    9.80
   6  -5   0   63.29    8.40
  -6  -5   0   85.39   11.00
   6  -5   0   69.49    8.00
  -6   5   0   64.09    4.90
   6   5   0   87.79   10.00
   6   5   0   69.89    4.20
   6   5   0   75.79   11.40
   6   5   0   78.09    4.60
   7  -5   0  107.59   18.90
  -7  -5   0  128.59   13.80
   7  -5   0  126.69   11.80
   7  -5   0  135.29    8.10
  -7  -5   0  119.49   12.90
  -7  -5   0  107.39   14.10
   7  -5   0  117.99   27.90
   7  -5   0  126.79   10.60
  -7   5   0  126.19    7.70
   7   5   0  122.19    6.40
   7   5   0  128.79    6.60
  -7   5   0   90.89   18.20
  -7   5   0  117.79    7.50
   7   5   0  117.49   14.40
  -7   5   0  119.69    7.40
   8  -5   0   10.30    3.70
   8  -5   0   -1.50   19.70
  -8  -5   0    8.90    4.30
  -8  -5   0    4.90    7.80
  -8  -5   0    8.80    4.10
   8  -5   0    7.60    6.80
   8  -5   0   57.99   25.70
   8  -5   0   16.70    5.30
   8  -5   0   20.80    3.80
   8   5   0   20.80    7.90
  -8   5   0   10.60    2.10
   8   5   0   14.50    1.30
  -8   5   0   15.20    2.30
  -8   5   0   12.70    2.30
   8   5   0   17.10   10.70
  -8   5   0    8.10   11.00
   8   5   0   12.80    1.40
   9  -5   0   16.20    4.70
  -9  -5   0   22.00    4.60
   9  -5   0    7.20    8.80
   9  -5   0   19.60    5.20
   9  -5   0   22.10    3.70
  -9  -5   0   13.30    6.50
  -9  -5   0    7.50   16.60
   9   5   0   19.90    1.70
  -9   5   0   18.40    2.40
  -9   5   0   14.70    2.40
  -9   5   0   20.40    2.60
   9   5   0   35.30    9.90
 -10  -5   0   33.00    2.80
  10  -5   0   19.50    5.70
 -10  -5   0   42.10    5.30
 -10   5   0   33.60    3.20
  10   5   0   39.40    9.70
 -10   5   0   36.00    3.10
 -10   5   0   28.00    3.00
  10   5   0   31.80    2.40
  10   5   0   31.40    2.40
 -11  -5   0   13.90    4.30
  11  -5   0   13.50    7.50
  11  -5   0   13.40    4.50
 -11  -5   0   23.00    2.20
  11   5   0   28.10    9.50
  11   5   0   22.20    2.10
 -11   5   0   23.30    2.40
 -11   5   0   26.10    2.40
 -11   5   0   22.70    2.60
  11   5   0   22.80    2.00
 -12  -5   0   30.40    2.30
 -12  -5   0   21.20    4.90
 -12   5   0   35.50    3.60
 -12   5   0   31.70    2.50
  12   5   0   34.60    3.10
  12   5   0   31.80    2.60
 -12   5   0   33.50    4.40
 -13  -5   0   -0.10    1.70
 -13  -5   0    1.80    0.60
  13  -5   0    0.60    2.10
  13   5   0    2.90    0.90
 -13   5   0    1.70    0.70
 -13   5   0    2.30    1.00
  13   5   0    1.50    0.80
 -13   5   0    3.00    1.10
  14  -5   0   -0.70    1.70
 -14   5   0    1.50    0.60
  14   5   0    2.20    0.70
   0  -6   0  250.47   16.00
   0  -6   0  231.78   22.00
   0  -6   0  271.27   23.10
   0   6   0  212.48   20.00
   0   6   0  240.18   12.80
  -1  -6   0   26.50    7.60
   1  -6   0   32.60    8.00
  -1  -6   0   40.70    8.10
  -1  -6   0   23.10    4.60
  -1  -6   0   37.20    4.80
   1  -6   0   40.30    5.30
   1  -6   0   25.40    7.60
  -1   6   0   26.60   10.90
  -1   6   0   29.50    3.40
   1   6   0   30.20   12.00
  -1   6   0   24.80    9.10
   1   6   0   33.70    3.80
  -2  -6   0  327.57   25.40
   2  -6   0  338.57   20.20
   2  -6   0  296.47   24.80
  -2  -6   0  305.07   25.70
   2  -6   0  312.17   28.70
  -2  -6   0  303.17   19.40
   2  -6   0  285.57   30.10
   2  -6   0  279.77   26.30
   2   6   0  317.17   15.90
   2   6   0  283.57   29.00
  -2   6   0  277.67   26.10
   3  -6   0   71.19   16.60
   3  -6   0   80.79   13.70
   3  -6   0   65.09   10.50
  -3  -6   0   81.59   10.90
  -3  -6   0   71.49    8.00
   3  -6   0   81.19    8.30
   3  -6   0   89.99    8.50
  -3  -6   0   74.29   11.60
   3  -6   0   51.99   15.30
   3   6   0   77.59   16.10
  -3   6   0   78.99    5.30
   3   6   0   69.49   10.30
   3   6   0   79.79    4.90
   4  -6   0   74.99   14.40
   4  -6   0   76.09   10.60
  -4  -6   0   95.49   12.60
  -4  -6   0   70.69    8.60
   4  -6   0   96.79    9.20
   4  -6   0  102.79    9.20
   4  -6   0  106.79   24.90
   4   6   0   95.89    5.40
  -4   6   0   90.59    6.00
   4   6   0   85.99   16.00
   4   6   0   87.39    5.10
   4   6   0  103.99   13.80
  -5  -6   0   97.69   10.30
  -5  -6   0  104.29   13.00
   5  -6   0  102.59    9.50
   5  -6   0  113.19   23.90
   5  -6   0  104.99   10.00
  -5  -6   0  111.09   12.90
   5  -6   0   91.69   16.30
   5   6   0   78.29   16.30
   5   6   0  106.19    5.80
  -5   6   0  101.19    6.70
   5   6   0  125.29   13.00
   5   6   0  111.49    6.00
   6  -6   0   25.20    4.90
  -6  -6   0   26.00    5.90
   6  -6   0   17.60   10.80
   6  -6   0   21.50    5.10
  -6   6   0   32.70    3.20
   6   6   0   31.50    2.20
  -6   6   0   26.70    3.30
   6   6   0   33.60    2.30
  -7  -6   0   88.29   10.10
   7  -6   0   90.19    8.90
   7  -6   0   70.39   15.10
  -7  -6   0   74.69    9.70
  -7   6   0   85.49    5.90
   7   6   0   90.59    4.90
   7   6   0   88.79    4.80
  -7   6   0   97.39    5.90
   8  -6   0    0.80    2.60
  -8  -6   0    6.40    3.00
   8  -6   0    2.10    4.70
   8   6   0    7.80    1.00
   8   6   0    9.90    5.20
  -8   6   0    4.40    1.30
   8   6   0    8.50    1.20
  -8   6   0    5.70    1.30
  -9  -6   0   53.99    6.10
   9  -6   0   30.80    6.60
   9   6   0   44.00    2.80
  -9   6   0   41.40    3.50
   9   6   0   43.60    2.90
  -9   6   0   45.80    3.80
   9   6   0   52.49   10.00
  10   6   0   49.70    3.70
  10   6   0   43.10    3.50
 -10   6   0   43.70    3.50
 -10   6   0   37.60    3.40
 -10   6   0   46.90    3.30
 -11   6   0   24.80    2.30
  11   6   0   21.90    1.90
 -11   6   0   21.40    2.30
  11   6   0   23.40    1.90
 -12   6   0   13.00    1.40
  12   6   0   14.80    1.50
  12   6   0   15.70    1.70
 -12   6   0   13.00    2.20
   0  -7   0   -0.70    2.30
   0  -7   0    0.30    2.70
   0   7   0    2.10    1.00
  -1  -7   0   20.50    7.00
  -1  -7   0   15.70    5.50
   1  -7   0   18.60    6.70
   1  -7   0   16.40    5.70
  -1   7   0   18.60    2.20
   1   7   0   11.70    1.90
   1   7   0   15.10    5.60
   2  -7   0   17.90    3.50
  -2  -7   0   12.90    5.20
  -2  -7   0   11.30    5.10
   2  -7   0   18.20    6.60
   2  -7   0   14.80    5.20
  -2   7   0   16.50    2.10
   2   7   0   13.70    4.80
   2   7   0   16.40    1.80
  -3  -7   0    0.80    2.30
   3  -7   0    1.40    2.50
   3  -7   0    1.20    2.80
  -3  -7   0    1.00    1.80
   3  -7   0   -0.10    1.40
   3   7   0    2.20    3.50
   3   7   0    0.50    0.60
   3   7   0   -0.60    0.50
  -4  -7   0    8.40    3.80
  -4  -7   0   11.60    4.70
   4  -7   0    2.70    3.30
   4  -7   0    5.40    5.00
   4   7   0    7.40    1.10
   4   7   0    9.70    1.20
   4   7   0    9.70    5.30
   5  -7   0    2.10    2.60
  -5  -7   0    0.40    2.00
   5  -7   0    2.20    2.20
   5   7   0    0.90    0.50
   5   7   0    3.40    4.10
  -5   7   0    2.60    1.20
   5   7   0    1.70    0.60
  -5   7   0    4.40    1.80
  -6  -7   0    9.40    3.60
   6  -7   0    6.00    2.60
   6  -7   0    3.60    4.10
   6   7   0   10.00    1.20
  -6   7   0   11.90    1.90
  -6   7   0    9.40    1.80
   6   7   0    8.70    0.90
   7  -7   0    0.80    3.10
   7  -7   0   -1.50    2.00
  -7  -7   0    0.50    1.80
   7   7   0    1.30    0.50
   7   7   0    0.50    0.40
   8  -7   0    3.70    3.10
  -8  -7   0    8.70    2.70
   8  -7   0   10.50    2.40
   8   7   0    8.80    1.10
  -8   7   0    8.30    1.50
   8   7   0    6.50    0.90
   9  -7   0   -0.20    1.90
  -9  -7   0    0.70    1.40
  -9   7   0    0.30    0.60
  -9   7   0    1.80    1.00
   9   7   0    0.40    0.40
   9   7   0    1.00    0.60
   0  -8   0   18.60    4.00
   0  -8   0   17.50    4.40
  -1  -8   0    4.00    2.30
   1  -8   0    2.80    2.20
   1  -8   0    3.30    2.30
  -1  -8   0    3.70    2.30
   1   8   0    4.40    0.90
  -1   8   0    2.80    1.20
  -2  -8   0   20.90    4.10
   2  -8   0   19.30    3.20
  -2  -8   0   21.10    4.50
   2  -8   0   19.70    4.60
   2   8   0   14.30    1.40
   2   8   0   15.60    1.50
  -2   8   0   16.40    1.80
  -3  -8   0   15.20    3.70
   3  -8   0   11.00    3.50
   3   8   0   13.80    1.10
   4  -8   0   21.30    4.80
   4   8   0   27.90    1.60
   4   8   0   21.10    1.60
  -5  -8   0    6.20    2.10
   5  -8   0    1.10    1.80
  -6  -8   0    2.00    1.80
   6  -8   0   -0.30    1.50
   6   8   0    2.60    0.50
 -17   0   1    2.50    1.50
 -17   0   1    3.40    0.80
  17   0  -1    3.80    1.90
  16   0  -1   -2.00    2.30
  16   0  -1    2.00    1.70
 -16   0   1    1.80    0.70
 -16   0   1    0.90    0.80
  16   0  -1   -0.30    1.50
  15   0  -1   32.40    4.70
 -15   0   1   31.30    2.60
 -15   0   1   36.40    3.10
  15   0  -1   28.60    4.00
 -14   0   1    1.70    0.90
 -14   0   1    1.50    1.10
  14   0  -1    3.60    6.90
  14   0  -1    6.20    2.60
  13   0  -1  300.47   19.10
 -13   0   1  293.27   15.20
  13   0  -1  245.68   31.60
 -13   0   1  310.47   14.70
 -13   0   1  291.67   16.00
 -12   0   1   96.99    6.00
 -12   0   1   93.99    6.20
  12   0  -1   62.99   14.90
  12   0  -1  101.19    6.20
  12   0  -1   99.89    9.00
 -12   0   1   98.69    6.70
 -12   0   1   99.89    5.80
 -11   0   1    2.60    0.90
  11   0  -1    0.70    7.00
  11   0  -1    0.60    1.50
  11   0  -1    4.20    2.30
 -11   0   1    5.70    1.30
  11   0  -1    8.50    5.50
 -11   0   1    3.90    1.10
  11   0  -1    1.10    1.20
 -11   0   1    2.60    1.00
 -10   0   1    1.00    1.00
  10   0  -1    0.30    1.10
  10   0  -1    2.40    1.00
 -10   0   1   -0.60    0.60
 -10   0   1   -1.20    0.80
  10   0  -1   -1.70    4.40
  10   0  -1    0.60    1.50
 -10   0   1   -0.20    0.50
  10   0  -1    0.00    2.90
  -9   0   1   18.80    2.00
   9   0  -1   22.10    2.30
   9   0  -1   19.80    6.20
  -9   0   1   19.30    1.90
   9   0  -1   20.00    7.20
   9   0  -1   19.70    2.30
  -9   0   1   18.20    2.10
  -9   0   1   28.20   10.50
   8   0  -1   20.40   11.00
  -8   0   1   21.10    7.90
   8   0  -1   21.50    2.10
  -8   0   1   17.80    1.90
  -7   0   1  106.19   13.00
   7   0  -1   90.39    5.30
   7   0  -1   97.69   10.70
  -7   0   1   89.59    5.40
   6   0  -1  323.57   21.10
  -6   0   1  304.07   23.60
   5   0  -1  979.70   48.40
  -5   0   1  852.41   50.99
  -4   0   1 1511.15   85.79
   4   0  -1 1911.81   83.99
   3   0  -1   18.80    2.40
  -3   0   1   30.20    4.90
  -2   0   1    0.20    1.10
   2   0  -1    0.40    0.60
   2   0  -1    0.70    0.40
  -1   0   1  172.48    8.80
   0   0   1 2010.80   87.29
   0   0   1 1974.70   88.19
   0   0  -1 1827.42   87.59
   0   0   1 2108.79   87.49
   0   0  -1 1592.84   87.59
   0   0   1 1812.42   87.59
  -1   0  -1 2190.28  101.09
   1   0   1 1942.41  101.89
  -1   0  -1 1994.90  100.49
   1   0   1 2500.15  100.99
   1   0   1 2192.58  100.59
   2   0   1 9999.00  465.25
   3   0   1 2743.13  129.39
  -4   0  -1  100.19   10.70
   4   0   1   96.19    7.60
  -6   0  -1  402.86   31.70
   6   0   1  539.55   29.30
  -7   0  -1  464.55   35.80
  -7   0  -1  489.25   25.00
   7   0   1  579.24   32.80
  -8   0  -1   86.19   14.00
  -8   0  -1   92.99    5.60
   8   0   1  112.99   17.70
   8   0   1   87.49    5.40
  -9   0  -1  196.88   10.50
   9   0   1  196.78   12.50
  -9   0  -1  194.58   10.60
  -9   0  -1  207.48   10.70
   9   0   1  204.38   10.50
   9   0   1  198.38   18.10
   9   0   1  180.18   18.50
  10   0   1   91.79   13.50
 -10   0  -1   96.59    6.00
  10   0   1  106.39    6.30
 -10   0  -1   98.39   19.00
  10   0   1  118.69   14.50
 -10   0  -1   93.99    5.90
  10   0   1   86.99    7.30
 -10   0  -1   99.69    6.10
  10   0   1   96.69    7.90
 -11   0  -1    5.00    1.50
 -11   0  -1    5.80    1.30
  11   0   1    6.90    1.60
 -11   0  -1    4.20    1.10
  11   0   1   10.10    6.10
 -11   0  -1    4.90    1.30
  11   0   1    2.60    1.60
 -12   0  -1  148.89    9.20
 -12   0  -1  153.78    9.20
 -12   0  -1  150.88    8.40
  12   0   1  128.99   20.20
  12   0   1  153.48   11.70
 -12   0  -1  145.39    8.50
  13   0   1   21.50   15.00
  13   0   1   44.50   13.40
 -13   0  -1   53.39    3.90
 -13   0  -1   46.20    4.10
  13   0   1   51.49    6.10
 -13   0  -1   47.70    3.70
 -13   0  -1   50.49    3.50
 -14   0  -1    3.30    1.00
  14   0   1    5.40    2.60
 -14   0  -1    5.00    0.90
 -14   0  -1    5.50    1.40
  14   0   1    2.20    6.70
 -15   0  -1    2.40    0.80
 -15   0  -1    3.20    1.10
  15   0   1    3.30    2.00
  16   0   1   -0.30    1.60
 -16   0  -1    1.40    1.30
  16   0   1    1.30    1.40
 -16   0  -1   -0.30    0.60
  17   0   1    2.20    2.90
  17   0   1    0.80    2.20
  17   0   1   -0.30    1.50
 -17   0  -1    0.40    0.70
 -17   0  -1    1.00    0.50
 -17  -1   1   14.70    1.50
  17  -1  -1   21.20    3.90
  17   1  -1   22.30    3.20
 -17   1   1   14.00    1.30
 -16  -1   1    7.40    1.40
  16  -1  -1    5.00    2.10
 -16  -1   1    6.50    1.30
  16  -1  -1   -1.20    3.70
  16  -1  -1   13.30    3.40
 -16   1   1    5.80    1.50
  16   1  -1    8.30    2.40
  16   1  -1    3.70    1.80
 -16   1   1    5.60    1.00
  15  -1  -1   32.50    4.40
 -15  -1   1   27.20    2.40
  15  -1  -1   16.60    4.00
 -15  -1   1   24.00    2.50
  15   1  -1   27.90    4.40
 -15   1   1   22.60    2.20
 -15   1   1   19.70    2.20
  15   1  -1    8.60    9.50
 -15   1   1   24.60    2.50
  14  -1  -1   87.89    8.30
  14  -1  -1   79.19    7.90
 -14  -1   1   86.29    5.20
  14  -1  -1   88.89    5.60
  14   1  -1   89.29    8.50
 -14   1   1   84.79    5.50
 -14   1   1   83.89    5.00
 -14   1   1   82.79    5.90
  13  -1  -1   46.60    5.90
  13  -1  -1   33.40   15.90
  13  -1  -1   31.00    5.40
 -13  -1   1   40.10    3.70
  13  -1  -1   17.10   16.80
 -13  -1   1   42.90    3.30
 -13   1   1   41.30    3.20
 -13   1   1   42.50    3.40
  13   1  -1   49.00    3.90
  13   1  -1   41.30   10.40
  13   1  -1   43.90    6.00
 -13   1   1   40.40    3.90
 -13   1   1   46.30    3.70
 -12  -1   1   72.29    4.60
  12  -1  -1   58.99    7.10
  12  -1  -1   49.10   11.80
  12  -1  -1   34.20   18.20
 -12  -1   1   30.90   18.80
 -12   1   1   68.19    4.60
  12   1  -1   46.80   12.70
 -12   1   1   66.19    5.20
 -12   1   1   66.79    4.80
  12   1  -1   74.39    7.80
  12   1  -1   70.19   12.90
 -12   1   1   67.49    4.50
  12   1  -1   73.69    4.90
  11  -1  -1  176.98   28.70
 -11  -1   1  227.88   12.30
 -11  -1   1  249.88   15.10
 -11  -1   1  219.68   11.40
 -11  -1   1  239.88   28.10
  11   1  -1  241.08   13.70
 -11   1   1  213.38   12.70
  11   1  -1  223.28   15.50
 -11   1   1  232.38   12.40
 -11   1   1  243.38   14.00
  11   1  -1  195.88   22.80
  11   1  -1  238.78   12.30
 -10  -1   1  216.98   11.10
  10  -1  -1  170.78   21.40
  10  -1  -1  205.48   13.70
 -10  -1   1  210.98   10.70
  10  -1  -1  187.08   21.90
 -10  -1   1  159.78   22.80
  10   1  -1  189.98   19.00
 -10   1   1  203.88   11.00
 -10   1   1  180.28   11.50
  10   1  -1  207.48   10.70
 -10   1   1  202.98   10.70
 -10   1   1  198.98   10.70
  10   1  -1  202.18   10.70
  10   1  -1  201.88   13.70
   9  -1  -1  215.68   13.70
   9  -1  -1  176.88   19.20
  -9  -1   1  198.58   21.50
   9  -1  -1  169.48   20.00
  -9  -1   1  186.58   10.00
   9   1  -1  196.48   17.50
  -9   1   1  191.78   10.40
  -9   1   1  145.19   21.80
  -8  -1   1  109.69   14.50
   8  -1  -1   90.39   12.40
   8  -1  -1   78.59   12.50
   8   1  -1   99.49    5.30
  -8   1   1   89.49   14.90
  -8   1   1  103.29    5.90
  -7  -1   1   52.09    9.50
   7  -1  -1   44.80    8.20
   7  -1  -1   45.60    8.50
  -7   1   1   53.49    3.50
   7   1  -1   47.90    2.90
  -7   1   1   44.50   10.00
   6  -1  -1  281.07   22.00
  -6  -1   1  350.56   24.40
   6  -1  -1  295.77   20.60
  -6   1   1  308.77   23.20
   6   1  -1  255.97   17.50
   5  -1  -1  352.26   25.30
  -5  -1   1  431.86   27.50
   5  -1  -1  412.96   24.50
   5   1  -1  403.56   22.00
  -5   1   1  391.96   26.60
  -4  -1   1  192.78   15.00
   4  -1  -1  187.88   12.90
  -4   1   1  164.58   14.10
  -3  -1   1   54.39    6.50
   3  -1  -1   49.60    5.30
  -3  -1   1   45.70    3.30
  -3   1   1   47.20    5.80
   3   1  -1   60.09    4.30
   3   1  -1   54.39    4.30
  -2  -1   1 2827.62  137.59
   2  -1  -1 2898.31  139.49
   2  -1  -1 2962.40  138.69
  -2  -1   1 3020.90  140.49
  -2   1   1 2811.82  140.39
   2   1  -1 2918.11  138.59
   2   1  -1 3249.07  136.59
  -1  -1   1 9769.42  446.96
  -1  -1   1 9813.62  446.96
   1  -1  -1 9592.54  446.36
   1  -1  -1 9605.64  447.16
  -1   1   1 9583.64  447.56
   1   1  -1 9493.75  445.26
   0  -1   1 1409.56   66.39
   0  -1   1 1349.77   66.09
   0  -1  -1 1391.26   66.29
   0  -1  -1 1365.86   65.59
   0  -1  -1 1457.15   68.39
   0   1   1 1363.86   65.79
   0   1   1 1326.77   66.29
   1  -1   1 1423.56   65.89
  -1  -1  -1 1368.16   65.69
   1  -1   1 1388.26   65.99
   1   1   1 1337.27   64.59
   1   1   1 1326.37   66.69
   2  -1   1 5320.57  251.37
   2  -1   1 5414.06  251.77
   2   1   1 5425.16  254.07
   3  -1   1   70.09    6.70
   3   1   1   79.69    6.30
   3   1   1   63.39    5.50
   3   1   1   86.69    4.90
   3   1   1   83.19    8.80
   4  -1   1  914.51   45.70
   4  -1   1  829.42   46.50
  -4   1  -1  788.92   47.30
   4   1   1  876.71   49.60
   4   1   1  911.71   42.20
   5  -1   1  155.68   12.60
   5  -1   1  132.99   12.90
  -5   1  -1  145.49   14.50
  -6  -1  -1  440.76   31.50
   6  -1   1  403.86   29.20
   6  -1   1  447.26   28.30
  -6   1  -1  400.16   30.10
   6   1   1  466.55   25.50
   7  -1   1   87.09   12.10
   7  -1   1   92.89   11.40
  -7  -1  -1  104.99   13.80
  -7   1  -1   75.29   13.60
   7   1   1   81.99    5.00
   7   1   1   79.79    8.50
  -7   1  -1  104.09    5.50
   8  -1   1    1.10    3.00
  -8  -1  -1    1.70    0.80
  -8  -1  -1    0.20    6.10
   8  -1   1   -0.70    3.50
   8   1   1    1.60    0.60
  -8   1  -1    1.80    0.80
   8   1   1    1.40    2.40
  -9  -1  -1   11.20    1.60
  -9  -1  -1    9.70    1.70
  -9  -1  -1    5.70    6.40
  -9  -1  -1    7.40    1.60
   9  -1   1    8.40    5.40
   9  -1   1    7.50    5.60
  -9   1  -1    8.40    1.40
   9   1   1    4.20    3.20
   9   1   1    9.80    4.30
  -9   1  -1   11.80    2.10
   9   1   1    7.80    1.20
   9   1   1    6.70    1.40
  -9   1  -1    7.80    2.00
   9   1   1    3.50    2.10
 -10  -1  -1  141.79   20.90
 -10  -1  -1   97.59    5.80
  10  -1   1   77.99   14.30
 -10  -1  -1   94.09    5.90
 -10  -1  -1   98.79    5.70
  10  -1   1   99.99    8.10
  10   1   1  101.89   12.80
 -10   1  -1   79.19    6.50
  10   1   1   97.69    5.80
  10   1   1   97.69    5.70
  10   1   1   94.89    8.00
 -10   1  -1   93.29    6.00
 -10   1  -1   99.09    6.00
 -10   1  -1   94.09    5.90
  11  -1   1  122.99   13.10
 -11  -1  -1  139.19    7.40
 -11  -1  -1  154.88   24.40
  11  -1   1  124.89   26.00
 -11   1  -1  122.49    8.30
 -11   1  -1  129.49    8.70
  11   1   1  137.59   10.40
  11   1   1  135.89    7.80
  11   1   1  136.19    7.90
 -11   1  -1  147.89    9.60
 -11   1  -1  134.29    8.10
  12  -1   1    5.30    6.20
  12  -1   1   18.60   13.50
  12  -1   1   14.30    3.60
 -12  -1  -1   13.40    1.70
 -12  -1  -1   15.10   20.00
 -12  -1  -1   16.50    2.00
  12  -1   1   10.70    9.20
  12   1   1   16.60    2.20
 -12   1  -1   19.50    2.80
  12   1   1   15.20    3.50
 -12   1  -1   13.70    2.00
 -12   1  -1   13.40    1.90
  12   1   1   15.80    6.70
 -12   1  -1   16.50    2.20
  13  -1   1  200.08   14.10
 -13  -1  -1  188.48   11.40
 -13  -1  -1  198.88   10.70
  13   1   1  226.88   14.80
  13   1   1  220.58   10.90
 -13   1  -1  189.08   11.60
  13   1   1  161.18   21.50
 -13   1  -1  199.68   10.70
 -13   1  -1  198.28   10.90
 -13   1  -1  199.18   11.00
 -14  -1  -1   92.69    5.70
  14  -1   1   92.29    8.70
  14  -1   1   86.29    8.20
 -14  -1  -1   94.39    6.30
 -14   1  -1   92.89    6.10
  14   1   1   95.39    8.60
 -14   1  -1   95.99    5.60
 -14   1  -1   93.49    6.30
 -14   1  -1   94.89    5.90
  15  -1   1   11.90    3.30
 -15  -1  -1   17.00    2.10
 -15  -1  -1   17.90    1.70
  15  -1   1   13.40    3.00
  15   1   1   12.80    8.00
  15   1   1   12.80    3.40
 -15   1  -1   13.80    2.40
 -15   1  -1   14.70    1.70
 -15   1  -1   16.30    1.80
  16  -1   1   25.00    4.60
 -16  -1  -1   24.60    2.30
  16  -1   1   29.90    4.00
  16   1   1   27.30    3.80
 -16   1  -1   27.60    2.20
 -16   1  -1   29.50    2.60
  17  -1   1   16.20    3.00
 -17  -1  -1   19.80    1.70
 -17   1  -1   21.00    1.50
  17   1   1   22.10    3.00
 -16  -2   1   12.60    1.60
  16  -2  -1    9.60    2.10
  16   2  -1    9.70    3.00
 -16   2   1   15.70    1.50
  15  -2  -1    2.90    1.70
 -15  -2   1    3.00    2.40
 -15  -2   1    3.20    1.00
  15  -2  -1    2.60    3.20
  15  -2  -1   -1.40    3.20
 -15   2   1    3.50    0.80
 -15   2   1    3.70    1.00
  15   2  -1   -1.10    2.30
  14  -2  -1   35.30    5.10
 -14  -2   1   45.40    3.70
  14  -2  -1   43.90    5.50
 -14   2   1   42.50    4.80
  14   2  -1   47.70    5.70
 -14   2   1   45.50    3.40
  14   2  -1   43.70    3.50
 -14   2   1   38.70    3.30
 -14   2   1   46.90    3.20
  13  -2  -1   26.60    5.60
 -13  -2   1   35.70   18.40
  13  -2  -1   26.80    7.10
 -13  -2   1   32.70    3.70
 -13  -2   1   31.40    2.60
 -13   2   1   30.10    2.90
 -13   2   1   30.50    3.40
  13   2  -1   29.90    3.40
  13   2  -1   26.40    2.80
  13   2  -1   32.60    5.80
  13   2  -1   20.40   10.80
 -13   2   1   30.90    3.50
 -12  -2   1  307.17   34.40
  12  -2  -1  304.77   39.00
 -12  -2   1  325.57   16.30
  12  -2  -1  343.87   20.50
  12  -2  -1  285.17   35.40
 -12  -2   1  332.57   17.30
  12  -2  -1  330.77   21.30
 -12   2   1  327.17   16.80
  12   2  -1  289.57   27.90
  12   2  -1  323.67   20.50
 -12   2   1  331.17   16.70
  12   2  -1  335.77   16.90
  12   2  -1  342.07   16.90
 -12   2   1  323.57   17.10
 -12   2   1  308.47   17.50
  11  -2  -1   97.19   22.00
  11  -2  -1  125.39    9.90
 -11  -2   1  116.59    7.50
 -11  -2   1  115.79   20.40
  11  -2  -1  101.59   20.40
  11  -2  -1  122.49   10.60
 -11  -2   1  116.59    6.70
  11   2  -1  112.99    6.90
  11   2  -1  117.19    6.90
 -11   2   1  118.09    7.10
 -11   2   1  119.19    7.40
 -11   2   1  117.99    7.10
 -11   2   1  103.59    7.80
  11   2  -1  113.19   14.80
  10  -2  -1  305.87   16.10
  10  -2  -1  273.07   27.90
  10  -2  -1  309.77   18.60
 -10  -2   1  300.57   15.20
 -10  -2   1  287.27   29.00
  10  -2  -1  277.97   19.40
  10  -2  -1  267.17   31.20
 -10   2   1  301.07   15.60
  10   2  -1  302.57   15.20
 -10   2   1  301.67   15.60
 -10   2   1  312.27   15.90
  10   2  -1  292.77   18.80
  10   2  -1  347.07   25.40
   9  -2  -1   40.50   11.80
   9  -2  -1   28.60    9.10
   9  -2  -1   35.90    7.40
   9  -2  -1   39.60    5.00
  -9  -2   1   36.70    3.30
   9   2  -1   37.90    2.60
  -9   2   1   41.90    3.10
  -9   2   1   37.30    3.00
  -9   2   1   39.60    3.20
   9   2  -1   34.00    2.50
   8  -2  -1  163.38   18.40
   8  -2  -1  173.58   20.80
  -8  -2   1  207.28   21.50
   8  -2  -1  200.98   12.70
  -8   2   1  190.78   10.80
  -8   2   1  226.08   12.20
   8   2  -1  200.68    9.70
   8   2  -1  181.48    9.70
  -8   2   1  205.28   10.60
  -7  -2   1  477.05   33.40
   7  -2  -1  448.26   33.00
   7  -2  -1  413.76   30.40
   7   2  -1  438.16   21.10
  -7   2   1  448.66   22.00
   7   2  -1  452.75   26.70
   6  -2  -1  184.78   15.60
  -6  -2   1  188.78   17.60
   6  -2  -1  166.08   16.70
  -6   2   1  174.68    9.20
   6   2  -1  155.68    8.40
   6   2  -1  182.38   12.40
  -5  -2   1  220.78   20.40
   5  -2  -1  220.68   16.40
  -5  -2   1  215.08   18.00
   5  -2  -1  218.58   17.80
  -5   2   1  186.88   17.60
  -4  -2   1 1737.33   89.59
   4  -2  -1 1787.82   86.59
  -4  -2   1 1722.93   88.49
   4  -2  -1 1731.33   88.09
   4   2  -1 1773.92   84.39
   4   2  -1 1666.73   81.29
   3  -2  -1 1791.82   91.59
  -3  -2   1 1844.02   90.59
   3  -2  -1 1840.52   89.29
   3  -2  -1 1871.01   91.09
  -3  -2   1 1825.22   90.39
   3   2  -1 1844.42   84.69
   3   2  -1 1705.23   88.39
   2  -2  -1  148.09   11.30
  -2  -2   1  164.68   10.40
   2  -2  -1  140.69   11.40
   2  -2  -1  133.59   10.30
  -2  -2   1  143.99   10.40
   2   2  -1  131.09    7.90
   2   2  -1  116.09   10.10
   1  -2  -1  533.45   29.40
  -1  -2   1  539.65   29.50
   1  -2  -1  544.15   29.40
  -1  -2   1  542.55   29.70
  -1  -2   1  533.95   27.10
   1  -2  -1  546.05   30.40
   1   2  -1  546.65   27.80
  -1   2   1  552.04   29.70
   0  -2   1  518.55   28.50
   0  -2  -1  503.85   28.70
   0  -2  -1  519.55   28.00
   0  -2   1  529.25   25.10
   0  -2  -1  509.15   27.70
   0  -2   1  538.65   29.00
   0   2   1  501.45   27.60
   1  -2   1   11.50    3.50
  -1  -2  -1    5.50    1.80
  -1  -2  -1    8.70    2.80
   1  -2   1    6.30    2.40
  -1  -2  -1    7.20    2.50
   1   2   1    6.40    2.70
   1   2   1    9.50    2.10
  -2  -2  -1  391.46   22.90
   2  -2   1  405.26   23.60
   2  -2   1  383.86   22.70
   2   2   1  331.47   23.00
   2   2   1  398.26   20.00
   3  -2   1 3975.40  181.08
  -3  -2  -1 3639.54  184.88
   3  -2   1 3736.33  179.78
   3   2   1 3592.64  183.68
   3   2   1 3863.41  175.48
   4  -2   1 2197.58  106.39
   4  -2   1 2151.18  107.49
   4   2   1 2073.29  104.49
   4   2   1 2145.49  100.69
   5  -2   1  335.07   24.50
   5  -2   1  358.56   26.10
   5   2   1  371.36   20.00
   5   2   1  390.26   22.00
   5   2   1  414.86   22.80
   6  -2   1  643.84   41.60
   6  -2   1  613.64   39.20
  -6  -2  -1  580.74   41.20
  -6   2  -1  606.14   30.70
   6   2   1  633.94   30.10
   6   2   1  734.03   35.60
  -7  -2  -1  112.69   15.80
   7  -2   1  112.99   15.60
   7  -2   1  132.39   15.10
   7   2   1  123.39    6.50
   7   2   1  153.28   11.80
  -7   2  -1  129.49    7.40
  -8  -2  -1   28.20    9.70
   8  -2   1   31.50    9.10
   8  -2   1   40.60    4.60
   8  -2   1   30.20    9.20
  -8   2  -1   38.00    3.00
   8   2   1   36.40    6.20
   8   2   1   30.20    2.20
   8   2   1   36.50    2.20
   9  -2   1  130.39   20.80
  -9  -2  -1  138.99    7.70
  -9  -2  -1  137.29   19.20
   9  -2   1  152.18   10.30
   9  -2   1  136.49   11.50
   9  -2   1  136.89   18.00
  -9   2  -1  141.09    8.00
   9   2   1  125.89    9.70
   9   2   1  139.49    7.10
  -9   2  -1  130.39    7.70
  -9   2  -1  130.49    7.90
   9   2   1  137.99    7.10
  10  -2   1   33.70   13.60
 -10  -2  -1   38.80   12.30
 -10  -2  -1   24.70    2.40
  10  -2   1   20.90    3.80
  10  -2   1   21.50   11.00
  10  -2   1   27.70    5.90
  10   2   1   29.70    7.00
  10   2   1   23.80    2.20
 -10   2  -1   32.50    3.00
  10   2   1   25.90    2.20
 -10   2  -1   30.80    2.70
  10   2   1   19.10    3.50
 -10   2  -1   26.50    2.70
  11  -2   1   15.50   14.20
  11  -2   1   29.50   11.60
  11  -2   1   35.30    5.00
  11  -2   1   36.90    6.10
 -11  -2  -1   45.90   17.20
 -11  -2  -1   37.40    3.00
 -11   2  -1   33.50    3.10
 -11   2  -1   36.90    3.40
  11   2   1   36.60    8.80
  11   2   1   39.20    3.10
  11   2   1   40.40    3.10
 -11   2  -1   41.40    3.40
  11   2   1   35.10    5.20
  12  -2   1   22.10   20.30
 -12  -2  -1   20.40    2.20
  12  -2   1   18.50    4.40
  12  -2   1   24.20    4.80
 -12  -2  -1   17.50   16.00
  12  -2   1    1.30   12.30
  12   2   1   17.50    4.10
 -12   2  -1   22.90    2.60
 -12   2  -1   23.40    2.50
  12   2   1   26.10    2.60
  12   2   1   20.00    2.50
 -12   2  -1   20.80    2.40
  12   2   1   16.10    6.20
 -13  -2  -1   60.59    4.30
  13  -2   1   63.49    8.00
 -13  -2  -1   72.39    5.50
  13  -2   1   78.79    8.50
 -13   2  -1   69.19    5.00
 -13   2  -1   76.69    5.90
 -13   2  -1   67.69    4.90
  13   2   1   72.19    7.80
  13   2   1   75.69    5.00
  13   2   1   68.39    4.80
 -14  -2  -1   18.40    1.80
  14  -2   1   15.20    3.90
  14  -2   1   17.20    3.80
 -14  -2  -1   19.80    2.40
  14   2   1   20.20    3.70
  14   2   1   25.20    9.60
 -14   2  -1   20.40    2.10
 -14   2  -1   18.10    2.10
 -14   2  -1   19.80    2.30
  14   2   1   18.60    2.30
  15  -2   1   64.29    6.80
  15  -2   1   75.09    6.60
 -15  -2  -1   78.19    5.00
 -15   2  -1   71.19    5.10
  15   2   1   92.29    7.20
 -15   2  -1   72.29    5.20
 -15   2  -1   73.49    4.60
  16  -2   1   39.50    4.00
  16  -2   1   29.10    4.30
 -16  -2  -1   39.00    2.80
 -16   2  -1   41.70    2.70
  16   2   1   39.80    4.80
 -16  -3   1   68.49    4.40
  16  -3  -1   56.29    4.20
 -16   3   1   68.69    4.20
  15  -3  -1    7.90    2.20
 -15  -3   1    2.90    2.20
 -15  -3   1    7.00    1.20
  15   3  -1    5.00    1.90
 -15   3   1    7.00    1.00
 -15   3   1    5.00    1.00
  14  -3  -1   89.29    7.60
  14  -3  -1   78.99    7.90
 -14  -3   1   93.39    5.80
 -14  -3   1   77.09    9.60
  14   3  -1   93.49    5.60
 -14   3   1   95.29    5.50
 -14   3   1   90.79    5.70
 -14   3   1   96.39    5.70
  14   3  -1  101.39    5.80
 -13  -3   1    5.70    1.40
  13  -3  -1   -1.00    3.90
  13  -3  -1    4.70    2.90
  13  -3  -1    4.40    2.30
 -13  -3   1    1.30    2.80
  13   3  -1    4.50    1.30
 -13   3   1    5.30    1.60
  13   3  -1    7.80    2.40
 -13   3   1    5.40    1.20
  13   3  -1    6.90    6.90
 -13   3   1    5.10    1.20
  12  -3  -1   11.40    4.00
  12  -3  -1    8.00    7.50
 -12  -3   1   -1.30   12.20
  12  -3  -1   15.00    3.50
 -12  -3   1   18.60    2.40
 -12   3   1   16.20    2.30
 -12   3   1   17.80    2.50
  12   3  -1   19.20    2.30
  12   3  -1   16.70    2.10
  12   3  -1   12.00    6.60
 -12   3   1   17.80    2.40
  11  -3  -1   12.50   17.30
  11  -3  -1   12.70    9.30
 -11  -3   1   14.40    2.20
  11  -3  -1   11.00    3.90
  11  -3  -1   20.40   19.10
  11  -3  -1    9.90    3.00
 -11  -3   1   23.70   12.60
  11   3  -1   12.00    5.20
 -11   3   1   11.10    2.10
 -11   3   1   14.80    2.20
  11   3  -1   13.40    1.90
 -11   3   1   13.00    2.00
 -11   3   1   -1.80    8.00
  11   3  -1   14.90    2.00
  10  -3  -1  156.68   13.30
 -10  -3   1  153.88   21.70
  10  -3  -1  125.39   25.20
  10  -3  -1  134.39   23.70
  10  -3  -1  175.38   12.30
 -10   3   1  159.78    9.20
  10   3  -1  170.58    8.70
 -10   3   1  174.78    9.80
 -10   3   1  168.28    9.40
  10   3  -1  169.68    8.70
 -10   3   1  146.29   18.80
   9  -3  -1  219.18   27.50
  -9  -3   1  275.47   27.50
   9  -3  -1  264.67   18.90
  -9  -3   1  315.87   18.50
   9  -3  -1  254.97   32.70
   9  -3  -1  219.58   31.60
   9  -3  -1  288.57   17.30
  -9   3   1  239.98   24.00
  -9   3   1  264.97   14.20
   9   3  -1  270.77   13.40
  -9   3   1  272.97   14.30
   9   3  -1  286.07   13.40
  -9   3   1  281.87   14.60
  -8  -3   1  269.37   24.50
  -8  -3   1  216.18   16.10
   8  -3  -1  198.88   26.30
   8  -3  -1  221.68   24.40
   8  -3  -1  215.58   16.10
   8  -3  -1  253.97   28.80
   8  -3  -1  230.78   14.60
   8   3  -1  232.98   11.20
  -8   3   1  237.58   12.20
   8   3  -1  206.28   17.30
  -8   3   1  245.48   12.40
   8   3  -1  217.48   11.20
  -8   3   1  226.88   12.10
  -7  -3   1   65.29   11.90
   7  -3  -1   52.29   12.60
   7  -3  -1   61.89   12.50
  -7  -3   1   52.49    7.50
   7  -3  -1   57.89    5.80
   7  -3  -1   63.49   16.20
   7   3  -1   75.49    8.10
   7   3  -1   61.49    3.50
  -7   3   1   64.49    4.30
   6  -3  -1   46.20    9.00
   6  -3  -1   14.80   14.50
  -6  -3   1   29.60    8.20
   6   3  -1   32.30    5.00
   6   3  -1   27.60    1.90
  -6   3   1   24.50    2.40
   5  -3  -1 2208.68  119.39
  -5  -3   1 2378.46  116.39
   5  -3  -1 2198.58  114.99
   5  -3  -1 2259.47  117.99
   5   3  -1 2034.70  105.19
   5   3  -1 2445.76  111.29
   5   3  -1 2580.04  111.99
  -5   3   1 2047.90  105.89
   4  -3  -1 1125.79   60.39
   4  -3  -1 1240.18   67.89
   4  -3  -1 1129.29   62.59
  -4  -3   1 1128.19   60.09
  -4  -3   1 1154.08   59.99
   4   3  -1  985.00   56.39
  -4   3   1  978.90   59.49
   4   3  -1 1128.59   52.39
   4   3  -1 1109.49   58.09
   3  -3  -1  240.28   17.80
  -3  -3   1  236.98   16.20
   3  -3  -1  235.48   19.10
  -3  -3   1  257.17   17.60
   3   3  -1  211.88   17.00
   3   3  -1  238.48   12.70
  -3   3   1  227.98   17.80
   2  -3  -1  561.34   34.80
  -2  -3   1  560.64   32.70
  -2  -3   1  569.64   30.10
   2  -3  -1  602.54   33.60
  -2  -3   1  594.24   31.50
  -2   3   1  595.04   33.90
   2   3  -1  578.44   29.40
   2   3  -1  489.15   33.30
   1  -3  -1  160.38   13.60
   1  -3  -1  151.78   13.70
  -1  -3   1  153.18   13.10
  -1  -3   1  155.78    9.50
  -1  -3   1  152.88   12.80
   1  -3  -1  156.98   13.00
   1   3  -1  152.68   11.10
  -1   3   1  167.88   13.00
   0  -3  -1  440.76   26.90
   0  -3   1  479.25   22.30
   0  -3  -1  438.96   28.10
   0  -3   1  451.35   27.80
   0  -3   1  475.65   28.50
   0   3   1  456.25   26.60
   0   3  -1  429.56   32.50
   1  -3   1 1064.59   57.79
   1  -3   1 1137.99   59.19
  -1  -3  -1 1104.49   56.69
  -1  -3  -1 1096.99   56.29
  -1  -3  -1 1074.99   57.89
   1   3   1 1145.59   55.49
  -1   3  -1 1018.50   56.59
   2  -3   1 1318.57   67.39
  -2  -3  -1 1245.18   64.29
   2  -3   1 1269.57   65.99
   2   3   1 1098.19   66.49
   2   3   1 1315.97   61.69
   3  -3   1  369.86   25.00
  -3  -3  -1  377.36   24.80
   3  -3   1  396.06   26.90
   3   3   1  363.56   19.70
   3   3   1  319.47   24.30
   4  -3   1  462.95   30.80
  -4  -3  -1  468.55   31.40
   4  -3   1  455.45   32.00
   4   3   1  467.75   29.60
   4   3   1  426.76   22.50
   4   3   1  516.25   24.30
   5  -3   1  410.36   31.00
   5  -3   1  416.36   29.20
   5   3   1  368.86   19.30
   5   3   1  424.16   21.50
   5   3   1  364.06   24.40
   5   3   1  434.36   26.30
  -6  -3  -1  248.38   23.10
   6  -3   1  222.78   23.80
   6  -3   1  231.68   33.20
   6   3   1  231.08   12.10
  -6   3  -1  222.78   12.60
   6   3   1  235.08   14.70
   6   3   1  280.57   17.80
   6   3   1  280.27   18.40
  -7  -3  -1   93.49   13.70
   7  -3   1   66.59   13.80
   7  -3   1   61.39   22.90
   7  -3   1   84.49    8.40
   7  -3   1   54.99   14.20
   7  -3   1   74.19    6.20
   7   3   1   83.09    9.00
  -7   3  -1   74.89    4.90
   7   3   1   65.59    4.00
  -8  -3  -1  154.58    8.30
  -8  -3  -1  175.68   20.70
   8  -3   1  135.49   12.90
   8  -3   1  155.28   23.60
   8  -3   1  114.89   19.10
   8  -3   1  163.18   10.80
   8  -3   1  146.09   13.00
  -8  -3  -1  131.29   12.30
   8  -3   1  127.89   22.20
   8   3   1  157.38    7.80
   8   3   1  174.98   14.80
  -8   3  -1  168.48    9.00
   8   3   1  167.78    7.90
   9  -3   1   36.60    6.90
  -9  -3  -1   46.20   14.00
  -9  -3  -1   31.40    5.40
  -9  -3  -1   38.20    2.90
   9  -3   1   37.10    7.10
   9  -3   1   33.70    4.90
   9  -3   1   34.30   13.10
   9   3   1   38.90    2.50
  -9   3  -1   40.20    3.40
   9   3   1   41.40    2.60
  -9   3  -1   34.60    3.20
  -9   3  -1   42.70    3.30
 -10  -3  -1   65.29    4.70
  10  -3   1   73.09    7.00
  10  -3   1   62.99   19.90
 -10  -3  -1   88.89   17.80
  10  -3   1   63.59    8.90
  10  -3   1   48.60   18.50
 -10   3  -1   65.99    4.80
 -10   3  -1   71.49    5.10
 -10   3  -1   64.19    4.60
  10   3   1   66.79    4.10
  10   3   1   67.29    4.10
  11  -3   1  190.68   13.30
  11  -3   1  181.78   15.40
 -11  -3  -1  164.58   23.50
  11  -3   1  130.49   33.30
  11   3   1  193.58    9.80
  11   3   1  194.68    9.80
 -11   3  -1  176.28   10.10
 -11   3  -1  180.18   10.50
 -11   3  -1  180.38   10.20
  11   3   1  164.88   13.00
  12  -3   1    5.50    7.70
  12  -3   1    8.10    6.20
 -12  -3  -1  -16.40   22.80
  12  -3   1    6.90    2.80
  12   3   1   15.20    2.10
 -12   3  -1   10.50    1.90
 -12   3  -1   14.80    3.30
  12   3   1    9.70    1.70
 -12   3  -1   12.00    2.20
  12   3   1    7.50    5.70
  12   3   1    8.40    3.90
 -13  -3  -1   31.20    3.00
  13  -3   1   32.40    4.50
  13  -3   1   28.50    5.20
  13  -3   1   13.30    8.70
  13   3   1   15.70    8.80
 -13   3  -1   30.00    2.70
  13   3   1   29.70    2.80
 -13   3  -1   26.90    2.90
  13   3   1   31.30    2.80
 -13   3  -1   31.10    2.80
  14  -3   1    8.10    2.30
  14  -3   1    2.70    4.00
 -14  -3  -1    2.00    2.30
  14  -3   1    4.70    2.70
 -14  -3  -1    4.20    1.20
  14   3   1    7.70    3.60
 -14   3  -1    4.30    1.00
 -14   3  -1    6.10    1.10
 -14   3  -1    5.20    1.20
  14   3   1    4.00    1.70
  15  -3   1    4.60    1.60
 -15  -3  -1    2.40    1.90
 -15  -3  -1    3.80    1.00
  15  -3   1    2.90    3.00
  15  -3   1   -0.50    2.80
 -15   3  -1    4.50    1.00
 -15   3  -1    4.20    0.80
 -15   3  -1    2.20    1.00
  15   3   1    5.60    3.50
  16  -3   1    0.50    2.00
 -16  -3  -1   -0.40    1.00
 -16   3  -1    0.90    0.60
 -16   3  -1    1.10    0.50
 -15   4   1    6.60    0.90
 -15   4   1    7.40    1.10
 -14  -4   1    7.20    1.10
  14  -4  -1    4.40    1.70
 -14  -4   1    3.70    2.20
  14   4  -1    8.60    1.40
 -14   4   1    6.50    1.10
  14   4  -1    9.00    1.50
 -14   4   1    5.10    1.10
 -14   4   1    6.20    1.00
 -13  -4   1    2.30    0.80
  13  -4  -1    1.40    1.60
  13  -4  -1   -0.10    2.70
  13  -4  -1    9.80    4.90
 -13  -4   1    1.50    2.10
  13   4  -1    2.50    1.00
 -13   4   1    2.90    1.00
 -13   4   1    2.10    0.90
 -13   4   1    2.60    0.90
  13   4  -1    2.60    1.00
  12  -4  -1    0.90    1.90
 -12  -4   1    0.90    0.80
  12  -4  -1    0.40    3.80
 -12  -4   1    0.30    2.00
  12  -4  -1    0.10    3.00
 -12   4   1   -0.70    1.00
  12   4  -1   -0.60    6.00
 -12   4   1    1.20    0.80
 -12   4   1    2.50    0.90
  12   4  -1    0.60    0.80
 -11  -4   1   17.90    6.00
  11  -4  -1   16.30    3.50
 -11  -4   1  -12.20   15.70
  11  -4  -1    8.00    8.00
  11  -4  -1   13.00    4.50
 -11  -4   1   21.10    2.40
 -11   4   1   20.40    2.40
 -11   4   1   19.40    2.30
  11   4  -1   17.80    6.70
  11   4  -1   21.30    2.00
  11   4  -1   21.30    2.50
 -11   4   1   21.20    2.60
  10  -4  -1    7.30   21.00
 -10  -4   1   26.30   11.30
 -10  -4   1   21.50    2.40
  10  -4  -1  -12.10   23.90
  10  -4  -1   12.00    4.40
 -10  -4   1   12.20    4.60
  10  -4  -1   12.10    3.30
  10  -4  -1    9.10    7.10
 -10   4   1    1.70   10.50
 -10   4   1   20.90    2.50
 -10   4   1   18.60    2.30
  10   4  -1   20.60    8.30
  10   4  -1   16.80    1.80
 -10   4   1   17.80    2.40
  10   4  -1   18.80    1.80
   9  -4  -1  192.28   30.00
  -9  -4   1  207.28   19.30
   9  -4  -1  194.08   15.40
   9  -4  -1  192.48   13.40
   9  -4  -1  189.98   27.00
   9  -4  -1  168.78   32.10
  -9  -4   1  216.88   15.30
   9   4  -1  195.68   10.00
  -9   4   1  158.58   21.80
   9   4  -1  199.78   10.00
  -9   4   1  201.98   11.30
  -9   4   1  197.88   10.90
  -9   4   1  196.38   10.90
  -8  -4   1   91.89   11.70
   8  -4  -1   78.49    9.00
  -8  -4   1   90.99   14.70
   8  -4  -1   45.50   22.10
   8  -4  -1   91.09    8.80
   8  -4  -1   90.99   17.10
   8   4  -1   67.39   10.90
  -8   4   1   81.99    5.40
  -8   4   1   81.89    5.60
   8   4  -1   79.39    4.70
   8   4  -1   84.69    4.60
  -8   4   1   67.09   13.80
  -8   4   1   90.69    5.80
   7  -4  -1  344.07   34.90
   7  -4  -1  324.87   20.40
   7  -4  -1  376.46   35.10
  -7  -4   1  317.37   23.00
   7  -4  -1  314.57   21.50
   7  -4  -1  352.66   19.60
  -7  -4   1  331.27   25.10
   7  -4  -1  348.87   34.10
   7   4  -1  303.07   15.90
  -7   4   1  353.76   17.30
  -7   4   1  304.37   16.70
  -7   4   1  311.57   16.90
   7   4  -1  366.66   23.40
   7   4  -1  347.67   16.00
  -7   4   1  285.57   27.60
  -6  -4   1   26.00    6.30
  -6  -4   1   21.00    7.10
  -6  -4   1   17.40   14.10
   6  -4  -1   14.90    6.40
   6  -4  -1   15.00    3.00
  -6  -4   1   24.70    5.70
   6  -4  -1   12.80    3.90
  -6  -4   1   19.10    4.90
   6  -4  -1   16.20    5.00
   6  -4  -1   14.90    8.30
   6  -4  -1   18.80   10.20
  -6   4   1   23.10    2.30
  -6   4   1   15.60    2.20
   6   4  -1   20.40    1.60
   6   4  -1   17.20    1.60
  -6   4   1   11.60    2.00
   6   4  -1   16.80    4.90
  -6   4   1   13.30    5.70
   5  -4  -1  285.57   27.40
   5  -4  -1  259.87   15.00
   5  -4  -1  272.77   23.60
  -5  -4   1  292.67   20.40
  -5  -4   1  208.68   21.50
   5  -4  -1  246.38   17.30
   5  -4  -1  277.67   25.90
   5  -4  -1  241.98   17.20
  -5  -4   1  226.58   19.50
  -5  -4   1  257.47   23.10
  -5   4   1  248.08   22.40
   5   4  -1  286.37   20.70
  -5   4   1  254.57   13.40
   5   4  -1  270.27   18.90
   5   4  -1  250.77   12.80
  -4  -4   1  376.96   24.90
   4  -4  -1  456.75   34.20
  -4  -4   1  398.16   28.40
   4  -4  -1  398.46   29.60
  -4  -4   1  335.17   26.30
  -4  -4   1  406.16   25.60
  -4  -4   1  412.46   26.60
   4  -4  -1  418.56   31.90
   4   4  -1  350.96   24.70
   4   4  -1  359.76   18.80
  -4   4   1  386.56   28.70
  -4   4   1  384.26   19.30
   4   4  -1  397.66   27.10
   4   4  -1  388.26   19.90
  -3  -4   1  265.47   17.10
   3  -4  -1  272.17   22.10
   3  -4  -1  267.97   23.20
  -3  -4   1  283.17   17.80
  -3  -4   1  230.98   21.70
  -3  -4   1  258.57   16.40
  -3   4   1  236.08   13.30
   3   4  -1  283.37   15.10
  -3   4   1  272.87   25.60
   3   4  -1  260.27   21.20
  -2  -4   1   68.99    5.10
   2  -4  -1   77.99   11.10
  -2  -4   1   78.79    5.70
   2  -4  -1   72.39   11.20
   2  -4  -1   64.59    9.90
  -2   4   1   69.99    9.70
   2   4  -1   66.69    6.70
   2   4  -1   69.99   10.30
   1  -4  -1   13.90    5.90
  -1  -4   1   14.60    4.50
   1  -4  -1   12.00    4.70
   1  -4  -1    9.50    4.40
  -1  -4   1   12.90    5.50
   1   4  -1    8.10    4.40
   1   4  -1   16.80    4.30
  -1   4   1   11.90    5.40
  -1   4   1   15.30    4.90
   0  -4  -1  173.18   16.40
   0  -4  -1  170.08   13.80
   0  -4   1  158.88   16.00
   0  -4   1  178.78   15.90
   0  -4  -1  184.38   15.30
   0   4  -1  176.78   14.40
   0   4   1  175.18   14.50
   1  -4   1   77.39   10.90
   1  -4   1   65.49    9.80
  -1  -4  -1   87.29   10.60
  -1  -4  -1   69.79    8.80
  -1  -4  -1   62.29    8.10
   1   4   1   57.89   10.20
  -1   4  -1   73.69    9.30
   1   4   1   66.09    7.70
   2  -4   1  161.58   15.70
   2  -4   1  147.49   16.80
  -2  -4  -1  145.39   13.20
   2   4   1  134.29    7.90
   2   4   1  142.89   16.10
  -2   4  -1  162.78   14.80
   2   4   1  151.48   11.30
  -3  -4  -1  160.68   15.80
   3  -4   1  164.78   17.40
   3  -4   1  195.48   21.70
   3  -4   1  196.78   22.70
   3  -4   1  186.18   19.10
  -3  -4  -1  153.58   15.40
   3   4   1  167.68   11.40
  -3   4  -1  159.78   15.80
   3   4   1  149.59    8.60
   3   4   1  145.09   16.30
   4  -4   1  169.48   16.40
   4  -4   1  136.29   11.50
   4  -4   1  143.09   16.80
  -4  -4  -1  146.19   13.60
   4  -4   1  125.89   17.30
   4  -4   1  157.28   19.40
   4  -4   1  141.99   11.30
  -4  -4  -1  110.09   13.10
   4   4   1  130.29    7.40
   4   4   1  150.88    9.80
   4   4   1  137.29   14.60
  -4   4  -1  111.19   14.00
  -5  -4  -1    7.00    3.80
   5  -4   1    8.40    3.60
  -5  -4  -1    7.30    3.90
  -5  -4  -1    3.40    3.40
   5  -4   1    3.70    8.30
   5  -4   1    0.30    5.90
   5  -4   1    4.80    6.20
   5  -4   1   10.00    3.90
   5   4   1    6.50    3.60
   5   4   1    7.70    2.60
   5   4   1    6.50    1.20
   5   4   1    8.20    3.50
  -5   4  -1    7.40    1.30
   6  -4   1  172.38   13.70
   6  -4   1  180.08   14.60
   6  -4   1  191.78   25.70
   6  -4   1  218.48   27.10
  -6  -4  -1  185.38   16.80
   6  -4   1  172.58   14.50
  -6  -4  -1  188.28   20.80
   6  -4   1  214.88   23.30
   6   4   1  186.58    9.80
   6   4   1  201.48   17.00
   6   4   1  191.68   10.10
  -6   4  -1  193.18   12.40
   6   4   1  212.68   16.20
   7  -4   1   22.40   12.70
  -7  -4  -1   45.50    8.10
   7  -4   1   26.40   10.70
   7  -4   1   35.80    4.80
  -7  -4  -1   34.20    6.80
   7  -4   1   42.40   15.70
   7  -4   1   47.00    7.30
   7  -4   1   40.40    6.80
  -7  -4  -1   36.70   11.60
   7   4   1   45.70    2.80
  -7   4  -1   42.10    3.90
  -7   4  -1   34.00    3.60
  -7   4  -1   42.60    3.40
   7   4   1   51.69    8.70
   7   4   1   41.30    2.60
   8  -4   1   13.40    5.40
   8  -4   1   16.70    9.90
   8  -4   1    8.60   16.30
  -8  -4  -1   24.50   11.00
  -8  -4  -1   17.10    7.60
   8  -4   1   21.90    4.90
   8  -4   1   13.90    4.50
   8  -4   1   20.70   13.70
  -8  -4  -1   17.80    5.40
  -8   4  -1   16.40    2.40
   8   4   1   20.30    1.60
  -8   4  -1   17.30    2.30
  -8   4  -1   25.00    2.60
   8   4   1   16.90    6.40
   8   4   1   21.80    2.10
  -9  -4  -1   79.19   11.70
   9  -4   1   70.39   18.00
   9  -4   1   95.69    9.80
   9  -4   1   40.00   21.50
   9  -4   1   73.59   22.00
   9  -4   1   74.19   10.30
   9  -4   1   84.39    7.70
  -9  -4  -1   83.19    9.00
  -9   4  -1   90.89    6.00
  -9   4  -1   92.49    5.70
   9   4   1   90.39    4.90
  -9   4  -1   94.09    5.90
   9   4   1   90.29    4.90
 -10  -4  -1   41.30    5.70
 -10  -4  -1   37.80   13.80
  10  -4   1   21.30   11.90
  10  -4   1   38.10    5.40
 -10  -4  -1   30.90    7.60
  10  -4   1    1.80   19.30
  10  -4   1   32.60    6.30
  10  -4   1   43.40   28.10
  10   4   1   40.40    2.80
 -10   4  -1   15.60   12.20
 -10   4  -1   38.10    3.50
 -10   4  -1   37.60    3.30
 -10   4  -1   40.30    3.50
  10   4   1   43.30    2.80
 -11  -4  -1   36.20   21.40
 -11  -4  -1   -1.50    2.00
  11  -4   1    2.60    2.20
  11  -4   1   -0.70    5.30
  11  -4   1    0.40    3.00
  11   4   1    2.50    0.80
  11   4   1    2.00    0.90
  11   4   1    2.40    4.40
 -11   4  -1    2.10    1.00
 -11   4  -1    1.00    0.90
 -11   4  -1    0.40    0.90
  12  -4   1    3.50    5.70
  12  -4   1    4.70    2.20
 -12  -4  -1    2.20    1.00
  12  -4   1    5.90    3.00
 -12  -4  -1    2.30    2.40
  12   4   1   -1.00    5.10
  12   4   1    2.80    1.10
 -12   4  -1    2.10    1.00
 -12   4  -1    0.40    1.30
 -12   4  -1    2.80    1.00
  12   4   1    2.30    0.90
  13  -4   1   19.10    3.40
 -13  -4  -1   15.90    1.90
 -13   4  -1   14.10    2.10
  13   4   1   18.00    3.10
  13   4   1   15.90    1.90
 -13   4  -1   15.70    1.80
 -13   4  -1   14.70    2.00
 -14  -4  -1   12.70    1.50
  14  -4   1    9.60    3.30
 -14   4  -1   15.10    1.60
 -14   4  -1   13.50    1.50
  14   4   1   15.90    1.70
 -14   4  -1   16.80    2.30
 -15  -4  -1    8.40    1.20
 -15   4  -1   10.00    1.20
 -15   4  -1    9.50    1.40
  14   5  -1   31.10    2.20
 -14   5   1   28.50    2.00
  13   5  -1   16.90    1.80
 -13   5   1   21.30    1.80
  13   5  -1   21.70    2.00
 -13   5   1   17.60    2.00
 -13   5   1   21.00    1.80
 -12  -5   1    4.40    0.80
 -12  -5   1    4.20    2.40
  12  -5  -1    0.60    2.70
  12   5  -1    5.90    1.60
 -12   5   1    5.90    2.10
 -12   5   1    7.90    2.30
  12   5  -1    4.70    1.10
 -12   5   1    2.80    1.00
 -11  -5   1    4.30    0.90
  11  -5  -1    5.50    3.50
 -11  -5   1    2.60    2.20
  11  -5  -1    4.00    3.90
  11   5  -1    4.80    1.10
 -11   5   1    3.00    1.00
  11   5  -1    7.10    6.20
 -11   5   1    5.20    1.10
 -11   5   1    3.90    1.20
  11   5  -1    4.00    1.00
  10  -5  -1    1.10    1.80
 -10  -5   1    1.40    1.90
  10  -5  -1    0.80    3.50
 -10  -5   1    1.70    2.40
 -10  -5   1    1.00    0.80
  10  -5  -1    6.80    4.70
  10   5  -1    1.00    0.60
  10   5  -1    5.30    5.00
 -10   5   1    1.10    0.90
 -10   5   1    0.60    1.00
 -10   5   1   -0.30    0.90
  10   5  -1    0.90    0.60
  -9  -5   1   44.40   10.10
   9  -5  -1   53.49    7.40
  -9  -5   1   71.99    8.00
   9  -5  -1   63.89    5.90
  -9  -5   1   64.49    4.30
   9   5  -1   54.49    4.40
  -9   5   1   62.99    4.60
  -9   5   1   58.49    4.40
  -9   5   1   62.29    4.70
   9   5  -1   62.79    3.70
  -8  -5   1    9.70    4.50
   8  -5  -1   12.20    2.80
   8  -5  -1    9.80    3.90
   8  -5  -1    3.10   19.00
  -8  -5   1    5.10    6.50
   8  -5  -1   40.50   21.20
  -8  -5   1    8.50    3.80
   8  -5  -1    6.90    6.50
  -8  -5   1    9.60    1.60
   8   5  -1    8.50    1.10
  -8   5   1    7.20    1.50
   8   5  -1   18.30    7.10
   8   5  -1   10.20    1.30
  -8   5   1    7.70    1.70
  -8   5   1   -2.90    8.20
  -8   5   1    6.00    1.60
   7  -5  -1   84.99    8.50
  -7  -5   1   68.19    9.60
   7  -5  -1   95.99    9.80
  -7  -5   1   88.99   10.50
   7  -5  -1   80.29   16.50
   7  -5  -1   54.49   18.30
  -7  -5   1   87.49   11.50
   7  -5  -1  105.19    7.30
   7   5  -1   96.59    5.00
   7   5  -1   75.39   13.30
  -7   5   1   89.19    5.80
  -7   5   1   91.29    5.80
  -7   5   1   88.59    6.10
   7   5  -1   88.39    4.90
   6  -5  -1    5.80    2.90
   6  -5  -1   25.30   11.80
   6  -5  -1   26.50   12.30
  -6  -5   1    0.80    3.50
   6  -5  -1    1.20    1.90
   6  -5  -1    9.00    3.10
  -6  -5   1    0.60    2.40
  -6  -5   1    0.40    2.60
   6   5  -1    1.00    5.10
  -6   5   1   -2.90    6.30
   6   5  -1    4.60    3.30
   5  -5  -1  120.69   10.20
  -5  -5   1  105.79   12.80
   5  -5  -1  122.29   18.20
   5  -5  -1  119.29   21.00
  -5  -5   1  114.69   12.50
   5  -5  -1  128.09    8.00
   5  -5  -1   94.19   12.80
  -5  -5   1  117.59   14.30
   5  -5  -1  113.89   10.60
   5  -5  -1   94.89   19.10
   5   5  -1  116.29    6.40
   5   5  -1  123.29   13.90
   5   5  -1  136.39   13.30
  -5   5   1  111.79    7.10
  -5   5   1   92.29   16.20
   4  -5  -1  249.97   25.00
   4  -5  -1  173.98   18.10
   4  -5  -1  202.98   14.80
  -4  -5   1  199.28   18.90
   4  -5  -1  194.28   22.20
  -4  -5   1  244.08   17.70
   4  -5  -1  210.98   14.80
   4  -5  -1  187.88   23.80
  -4   5   1  201.98   11.20
   4   5  -1  213.08   17.70
   4   5  -1  206.48   23.00
   4   5  -1  210.68   10.70
  -4   5   1  164.28   20.10
   3  -5  -1    5.00    4.50
  -3  -5   1    0.70    7.00
  -3  -5   1    3.50    2.40
   3  -5  -1    6.10    2.60
   3  -5  -1    9.10    3.20
  -3  -5   1    5.50    3.40
   3  -5  -1   -4.20    5.20
   3  -5  -1   -0.10    1.80
  -3  -5   1    8.90    4.40
   3  -5  -1    0.10    3.30
   3  -5  -1    2.60    9.20
   3   5  -1    3.30    5.00
  -3   5   1    4.30    4.80
  -3   5   1    2.90    1.20
  -2  -5   1  139.39   14.30
   2  -5  -1  114.79    9.80
   2  -5  -1  106.49   17.60
   2  -5  -1  134.89   16.00
   2  -5  -1  110.09   14.60
  -2  -5   1  110.89   13.50
  -2  -5   1  112.59   12.80
   2  -5  -1   90.59   12.70
   2  -5  -1  111.29    9.60
  -2  -5   1  107.19   10.20
  -2  -5   1  122.59    9.30
   2   5  -1  113.19   15.60
  -2   5   1  110.69    7.40
   2   5  -1  119.39   10.40
  -2   5   1  103.69   13.50
   2   5  -1   98.89    6.30
  -1  -5   1  410.86   28.20
   1  -5  -1  356.56   21.40
   1  -5  -1  343.17   21.10
   1  -5  -1  323.27   29.60
  -1  -5   1  356.36   21.00
   1  -5  -1  341.17   26.70
   1  -5  -1  413.16   29.70
   1  -5  -1  293.77   26.10
  -1  -5   1  353.76   21.80
  -1  -5   1  356.26   26.70
  -1  -5   1  321.07   26.40
  -1  -5   1  364.96   21.50
  -1   5   1  347.07   25.50
   1   5  -1  302.87   29.10
  -1   5   1  338.87   17.50
   0  -5  -1  137.89   10.30
   0  -5  -1  143.19   15.30
   0  -5   1  113.59   15.70
   0  -5   1  132.89   14.90
   0  -5   1  116.99   10.30
   0  -5  -1  133.79   14.80
   0  -5   1  133.39   14.80
   0  -5   1  132.09   15.50
   0  -5   1  115.69   10.10
   0  -5   1  126.59   10.40
   0  -5  -1  141.49   16.70
   0  -5   1  136.49   15.00
   0   5  -1  119.89   17.00
   0   5  -1  126.99   13.10
   0   5   1  125.39   12.90
   0   5   1  125.59    7.40
   0   5   1  106.29   16.90
   1  -5   1  129.89   10.80
  -1  -5  -1  121.59    9.50
   1  -5   1  136.69   16.00
   1  -5   1  107.89   16.50
   1  -5   1  127.59   10.20
   1  -5   1  129.09   10.40
  -1  -5  -1  132.49   14.20
   1  -5   1  125.39   15.40
  -1  -5  -1  107.79   14.10
   1  -5   1  123.09   14.00
  -1   5  -1  118.69   13.60
   1   5   1  123.79    7.10
   1   5   1  125.89   12.00
   1   5   1  120.09   17.00
  -1   5  -1  100.19   16.10
   2  -5   1   33.60    8.40
   2  -5   1   29.40    5.10
   2  -5   1   20.00    3.80
   2  -5   1   20.10    6.40
   2  -5   1   33.30   10.70
  -2  -5  -1   22.00    6.70
  -2  -5  -1   20.80    5.60
  -2  -5  -1   25.50    5.30
   2  -5   1   24.90    7.00
  -2  -5  -1   27.90    6.30
   2  -5   1   28.70    4.80
   2  -5   1   32.80   11.40
   2   5   1   36.80    6.20
  -2   5  -1   21.40    8.80
  -2   5  -1   24.50    7.20
   2   5   1   27.90    2.50
   2   5   1   19.10    7.40
   3  -5   1   31.50    5.50
   3  -5   1   27.30   10.00
   3  -5   1   19.40    3.20
  -3  -5  -1   17.80    6.60
  -3  -5  -1   20.60    6.60
  -3  -5  -1   22.30    6.40
  -3  -5  -1   17.50   10.60
   3  -5   1   24.90    5.00
   3  -5   1   16.50    7.00
   3  -5   1   17.40    6.20
  -3  -5  -1   16.30    4.30
   3  -5   1   27.30   10.10
   3   5   1   20.00    2.10
   3   5   1   17.60   11.60
  -3   5  -1   12.90    8.50
   3   5   1   21.40    4.80
   4  -5   1   36.50    8.60
   4  -5   1   48.40   11.70
  -4  -5  -1   40.90    8.20
   4  -5   1   41.70    6.30
  -4  -5  -1   33.70    8.10
   4  -5   1   41.50    6.30
   4  -5   1   62.49   15.60
   4  -5   1   24.20   10.20
  -4  -5  -1   41.50    6.80
  -4  -5  -1   46.40    7.90
  -4  -5  -1   26.80   10.60
  -4   5  -1   37.80    3.30
  -4   5  -1   29.80    9.00
   4   5   1   33.70    2.90
   4   5   1   39.90    3.00
   4   5   1   39.40    9.80
   4   5   1   40.00    7.20
   5  -5   1  125.89   23.30
  -5  -5  -1  177.48   15.80
   5  -5   1  117.89   24.40
   5  -5   1  137.19   20.70
   5  -5   1  171.78   16.50
  -5  -5  -1  158.08   14.40
  -5  -5  -1  134.19   15.60
  -5   5  -1  139.79    8.50
   5   5   1  140.59    7.80
   5   5   1  160.68   16.80
   5   5   1  153.78    8.20
  -5   5  -1  135.09   22.10
   5   5   1  191.68   24.70
  -6  -5  -1   11.40    4.60
   6  -5   1   17.80   11.70
  -6  -5  -1   13.10    8.10
  -6  -5  -1   13.90    5.50
   6  -5   1   14.40    4.40
   6  -5   1    8.20   12.90
   6  -5   1   10.30    3.70
  -6  -5  -1   20.80    6.00
   6  -5   1   11.00    7.90
   6   5   1   13.20    5.50
   6   5   1   19.40    1.80
  -6   5  -1   17.60    2.50
  -6   5  -1   12.40    8.70
   6   5   1   23.70    5.70
   6   5   1   20.10    1.70
   7  -5   1   13.90   15.70
  -7  -5  -1    8.30    7.90
   7  -5   1    5.00    2.90
   7  -5   1    2.30    5.90
  -7  -5  -1    2.50    2.90
   7  -5   1    1.40    2.90
   7  -5   1   -4.40   13.50
  -7  -5  -1    5.50    3.60
  -7   5  -1    4.00    1.60
  -7   5  -1    4.30    1.40
  -7   5  -1   11.00    9.60
   7   5   1    7.50    1.10
   7   5   1    2.40    5.30
   7   5   1   10.70    4.50
   7   5   1    6.00    1.00
  -8  -5  -1   59.99    9.70
   8  -5   1   68.39   26.40
   8  -5   1   76.79    9.40
  -8  -5  -1   69.09    9.00
   8  -5   1   72.99   17.10
   8  -5   1   51.59   20.80
   8  -5   1   62.29    8.00
   8   5   1   76.29    4.20
  -8   5  -1   71.29    5.00
   8   5   1   71.19    4.10
  -8   5  -1   71.79    5.20
  -8   5  -1   70.59    5.10
   8   5   1   58.59   14.40
  -9  -5  -1   28.20    5.40
   9  -5   1   19.50    5.00
   9  -5   1   14.80   15.90
  -9  -5  -1   35.20   17.90
   9  -5   1   21.10    5.10
  -9   5  -1   27.90    2.90
  -9   5  -1   31.50    2.90
   9   5   1   31.60    2.20
  -9   5  -1   27.70    3.20
 -10  -5  -1    5.00    2.40
  10  -5   1    4.10    5.90
 -10  -5  -1    1.40    2.80
  10  -5   1    5.50    3.60
 -10   5  -1    4.90    1.20
  10   5   1    7.00    1.20
 -10   5  -1    8.20    1.60
  10   5   1    2.50    5.00
  10   5   1    6.30    1.10
 -11  -5  -1    8.10    1.40
  11  -5   1    4.60    2.90
  11  -5   1    2.10    4.60
  11   5   1   13.40    7.80
  11   5   1   10.20    1.30
 -11   5  -1    8.00    1.50
 -11   5  -1    4.50    1.90
 -11   5  -1    8.10    1.60
  11   5   1    7.50    1.30
 -12  -5  -1   22.10    2.00
 -12   5  -1   19.50    2.20
 -12   5  -1   20.10    2.00
  12   5   1   20.80    2.00
 -12   5  -1   21.10    2.80
  12   5   1   20.50    2.00
 -13  -5  -1    7.00    0.90
  13  -5   1    3.40    3.50
 -13   5  -1    6.20    1.30
  13   5   1    7.00    1.20
  13   5   1    8.20    1.30
 -13   5  -1    9.10    1.20
 -13   5  -1    5.50    1.00
 -12  -6   1    0.60    1.10
  12  -6  -1    0.60    1.70
 -12   6   1    1.20    1.10
 -12   6   1    1.50    0.70
  12   6  -1    1.30    1.10
  12   6  -1    1.70    0.70
 -11   6   1   25.10    2.20
  11   6  -1   29.00    2.20
 -11   6   1   22.80    2.50
  11   6  -1   26.50    2.20
 -11   6   1   29.40    2.20
  10  -6  -1    2.90    3.80
 -10  -6   1    3.10    2.30
 -10   6   1    8.30    1.40
  10   6  -1    8.40    1.40
  10   6  -1    7.80    1.10
 -10   6   1    8.00    1.50
 -10   6   1    5.80    1.30
   9  -6  -1   23.60    5.00
   9   6  -1   33.80    2.30
  -9   6   1   38.50    3.00
  -9   6   1   26.60    2.90
  -9   6   1   29.60    3.00
   9   6  -1   33.20    2.30
   8  -6  -1    1.80    3.80
   8  -6  -1    2.30    2.30
  -8  -6   1   -0.70    1.90
  -8  -6   1    1.90    2.30
   8   6  -1    4.70    4.90
   8   6  -1    3.50    0.70
  -8   6   1    2.80    1.10
  -8   6   1    3.60    1.20
   8   6  -1    2.50    0.60
  -7  -6   1   66.39    8.70
  -7  -6   1   45.30    8.10
   7  -6  -1   48.60   12.30
   7  -6  -1   49.40    6.70
  -7   6   1   66.59    4.80
   7   6  -1   61.49    3.60
  -7   6   1   65.09    4.50
   7   6  -1   65.59    3.60
  -6  -6   1    7.90    3.70
   6  -6  -1    5.90    3.00
   6  -6  -1    6.00    5.90
   6   6  -1    9.50    1.20
   6   6  -1    8.20    1.10
   6   6  -1   19.30    7.60
  -6   6   1   13.20    2.10
   5  -6  -1  132.59   28.00
   5  -6  -1  172.88   16.90
   5  -6  -1  199.78   14.20
  -5  -6   1  209.88   18.50
   5  -6  -1  177.78   22.10
   5  -6  -1  176.78   30.10
  -5  -6   1  184.38   15.70
  -5   6   1  220.68   11.30
   5   6  -1  195.88    9.90
  -5   6   1  176.68   23.20
   5   6  -1  222.08   10.20
  -5   6   1  190.98   10.80
   4  -6  -1   11.40   16.00
   4  -6  -1   -2.30   13.80
   4  -6  -1   10.10    3.20
   4  -6  -1    8.10    5.30
  -4  -6   1    7.50    3.20
   4  -6  -1   12.70    4.90
  -4  -6   1    5.70    4.00
   4   6  -1    5.00    9.20
  -4   6   1    7.30    1.90
   4   6  -1   15.60    8.80
  -4   6   1   -2.40   10.20
  -4   6   1    0.90   11.40
  -4   6   1   12.00    2.00
   3  -6  -1   12.50    6.20
  -3  -6   1   14.40    5.70
  -3  -6   1   19.50    6.40
   3  -6  -1   15.50    5.90
  -3  -6   1   14.70    3.90
   3  -6  -1   16.50    3.90
   3  -6  -1   11.50   11.10
   3  -6  -1   10.40    9.60
   3   6  -1   11.50    4.50
   3   6  -1   12.80    1.90
   3   6  -1   13.90    9.20
  -3   6   1   17.40    2.50
  -3   6   1   23.90    9.50
  -3   6   1    6.10    7.90
   2  -6  -1   35.40   11.90
   2  -6  -1   33.90    8.40
  -2  -6   1   43.30    8.50
  -2  -6   1   39.70    5.50
   2  -6  -1   29.70    8.70
  -2  -6   1   43.00    8.10
   2  -6  -1   20.40    9.80
   2  -6  -1   42.60    5.50
  -2   6   1   35.50    3.50
   2   6  -1   39.70   13.20
  -2   6   1   25.10    9.30
  -1  -6   1   90.89   12.10
   1  -6  -1   96.19    8.30
  -1  -6   1   97.49   13.00
  -1  -6   1   76.39    7.80
   1  -6  -1   74.99   11.90
   1  -6  -1  101.39   13.50
  -1  -6   1   81.39    7.60
  -1   6   1   58.69   16.80
   1   6  -1   82.59   17.70
  -1   6   1   57.89   12.90
   1   6  -1   74.59    5.30
   0  -6   1  108.59   13.70
   0  -6  -1  118.59    9.10
   0  -6   1   94.39    8.70
   0  -6   1  119.29   14.20
   0  -6  -1   90.49   13.40
   0  -6   1  113.49    9.60
   0  -6  -1  112.09   15.00
   0   6  -1  111.89    6.50
   0   6   1   85.19   18.20
   0   6  -1   91.09   18.80
   0   6   1   93.29   13.80
  -1  -6  -1  151.38   17.30
   1  -6   1  142.29   16.80
   1  -6   1  172.58   12.50
   1  -6   1  151.58   16.30
   1  -6   1  134.59   10.60
  -1  -6  -1  188.28   19.50
   1  -6   1  170.58   12.60
   1  -6   1  149.29   21.30
   1   6   1  114.89   20.00
  -1   6  -1  144.59    8.60
  -1   6  -1  121.89   21.70
  -1   6  -1  145.79   18.40
   1   6   1  149.59   15.60
   2  -6   1   28.50    4.20
   2  -6   1   19.90    6.70
  -2  -6  -1   32.00    7.20
   2  -6   1   11.00    8.30
   2  -6   1   39.20   13.70
   2  -6   1   36.60    5.60
   2  -6   1   26.20    7.20
   2  -6   1   27.20    5.00
  -2  -6  -1   29.30    8.00
  -2   6  -1   11.00    9.80
   2   6   1   32.60    2.80
   2   6   1   23.00   10.40
  -3  -6  -1   27.80    7.40
  -3  -6  -1   34.80    7.30
   3  -6   1   29.00   13.10
   3  -6   1   27.00    7.00
   3  -6   1   10.30   11.60
   3  -6   1   25.40    8.30
   3  -6   1   30.70    6.10
  -3   6  -1   17.40    2.70
  -3   6  -1   21.10   11.90
   3   6   1   21.60    9.90
   3   6   1   25.70    2.40
   3   6   1   22.60    6.10
   3   6   1   21.80    2.30
  -4  -6  -1   28.60    6.80
   4  -6   1    4.60   14.80
   4  -6   1   21.40    7.90
   4  -6   1   13.60   17.00
   4  -6   1   19.40    6.50
  -4  -6  -1   23.90    7.20
   4  -6   1   27.20    5.40
   4  -6   1   27.10    5.10
  -4   6  -1   26.90    3.00
  -4   6  -1    9.60   13.80
   4   6   1   25.20   11.50
  -4   6  -1    3.30   12.30
   4   6   1   24.70    2.10
   4   6   1   28.60    2.40
   5  -6   1   79.49   22.50
  -5  -6  -1   83.29   11.80
   5  -6   1  105.79   10.10
   5  -6   1   94.79   17.10
   5  -6   1   57.39   18.90
  -5  -6  -1  118.49   13.70
   5  -6   1  107.09   10.00
  -5  -6  -1   80.89    9.50
   5   6   1  100.89    5.50
  -5   6  -1  101.39    6.60
   5   6   1  105.79    5.80
   5   6   1   93.39   16.40
   5   6   1  111.69   12.40
   6  -6   1  102.59    9.80
  -6  -6  -1   89.69   10.20
   6  -6   1  108.89   11.00
  -6   6  -1   98.39    6.60
   6   6   1  107.29    5.80
   6   6   1  107.19    5.60
   7  -6   1   16.90    8.40
  -7  -6  -1   20.60    5.60
  -7  -6  -1   25.70    5.80
   7  -6   1   30.60    5.30
   7  -6   1   28.30    5.50
   7   6   1   31.00    2.10
   7   6   1   32.20    2.10
  -7   6  -1   26.80    3.10
  -7   6  -1   28.20    3.10
   8  -6   1   10.20    7.70
   8  -6   1   17.50    4.10
  -8  -6  -1   18.90    4.60
  -8  -6  -1   19.00    4.70
  -8   6  -1   24.20    2.80
   8   6   1   23.90    2.00
   8   6   1   24.10    1.80
  -9  -6  -1    4.20    2.30
  -9  -6  -1    5.80    2.50
   9  -6   1    1.80    2.90
   9  -6   1    3.20    4.00
   9   6   1    6.50    6.30
   9   6   1    5.90    1.00
  -9   6  -1    4.30    1.30
   9   6   1    5.40    0.90
  -9   6  -1    3.80    1.30
  10  -6   1   32.60    4.60
 -10   6  -1   36.40    2.80
 -10   6  -1   35.40    3.10
  10   6   1   38.10    3.20
  11   6   1   41.70    2.80
 -11   6  -1   42.00    3.20
  11   6   1   41.50    2.80
 -11   6  -1   41.30    3.00
  12   6   1    4.60    1.10
 -12   6  -1    7.90    1.10
  12   6   1    6.40    1.20
 -12   6  -1    5.00    1.60
  -9   7   1   58.99    3.50
   9   7  -1   53.39    3.30
  -9   7   1   52.29    3.60
   8   7  -1   26.20    1.90
  -8   7   1   27.50    2.20
   8   7  -1   25.90    2.00
  -8   7   1   27.20    2.60
  -7  -7   1    6.70    2.70
  -7  -7   1    3.90    2.10
   7   7  -1    7.70    0.90
  -7   7   1    8.70    1.70
  -7   7   1    7.90    1.70
   7   7  -1    7.80    0.90
   6  -7  -1    2.40    2.90
  -6  -7   1    3.70    2.20
   6  -7  -1    4.70    2.00
  -6  -7   1    6.50    3.30
   6   7  -1    5.50    0.90
  -6   7   1    3.50    1.10
   6   7  -1    3.80    0.70
  -6   7   1    4.80    1.20
   5  -7  -1   51.09    6.00
   5  -7  -1   50.79   10.20
  -5  -7   1   58.69    7.90
   5   7  -1   56.89    3.20
  -5   7   1   53.59    4.00
   5   7  -1   55.49    3.20
  -5   7   1   59.89    4.30
   4  -7  -1   12.30    5.50
  -4  -7   1   20.70    5.40
  -4  -7   1   18.30    5.20
   4  -7  -1   13.90    4.70
  -4  -7   1    9.90    3.80
   4  -7  -1   15.70    3.20
   4   7  -1   22.00    6.60
   4   7  -1   14.70    1.40
  -4   7   1   14.00    2.50
  -4   7   1   11.20    2.00
   4   7  -1   15.50    1.40
  -3  -7   1    0.60    2.40
   3  -7  -1    1.90    2.60
   3  -7  -1    0.80    2.40
  -3  -7   1   -0.30    1.50
  -3  -7   1    1.80    2.20
  -3   7   1    2.40    1.00
   3   7  -1    1.30    3.40
   3   7  -1    0.70    0.70
  -3   7   1   -1.60    1.00
   2  -7  -1   31.00    7.40
  -2  -7   1   43.10    7.80
  -2  -7   1   38.90    7.30
   2  -7  -1   36.80    7.20
   2   7  -1   43.70    7.90
  -2   7   1   36.90    3.20
   2   7  -1   34.80    2.90
  -2   7   1   42.20    3.00
  -1  -7   1  120.19   12.90
   1  -7  -1  108.59   13.30
   1  -7  -1  106.69   14.00
  -1   7   1  110.09    6.60
  -1   7   1  105.79    6.30
   1   7  -1  115.89    6.40
   1   7  -1   94.79   12.10
   0  -7   1   61.59    9.10
   0  -7   1   58.99    9.70
   0  -7  -1   51.09    9.20
   0  -7  -1   54.29    9.80
   0   7  -1   49.10    3.80
   0   7   1   52.69    4.00
   0   7   1   47.60    3.60
   1  -7   1   11.50    3.20
  -1  -7  -1    5.40    3.60
   1  -7   1    5.40    3.80
  -1  -7  -1    8.60    4.70
   1  -7   1    8.80    4.30
   1   7   1    8.40    1.20
   1   7   1   11.50    1.70
  -1   7  -1    6.90    1.50
   1   7   1    8.20    4.70
  -2  -7  -1   34.00    7.10
   2  -7   1   32.10    8.30
   2  -7   1   21.80    5.40
  -2  -7  -1   25.50    6.80
   2  -7   1   27.10    4.50
   2   7   1   25.60    6.70
   2   7   1   27.40    2.40
   2   7   1   27.90    2.20
   3  -7   1   41.90    5.30
   3  -7   1   22.80    7.60
  -3  -7  -1   37.50    7.70
  -3  -7  -1   44.40    7.90
   3  -7   1   29.60    5.50
  -3   7  -1   38.50    3.30
   3   7   1   38.70    2.80
   3   7   1   41.40    7.70
   3   7   1   34.80    2.50
   4  -7   1    8.80    3.00
  -4  -7  -1    9.40    4.70
  -4  -7  -1    7.00    4.30
   4  -7   1    5.60    4.60
  -4   7  -1    6.70    2.40
   4   7   1    7.70    1.10
   4   7   1    7.00    3.70
   4   7   1    9.10    1.20
  -5  -7  -1   32.20    6.20
   5  -7   1   26.60    8.60
   5  -7   1   27.10    4.70
   5   7   1   32.80    2.30
   5   7   1   33.20    2.40
   5   7   1   44.50    8.40
  -5   7  -1   33.70    3.20
  -6  -7  -1   14.50    4.10
   6  -7   1    7.60    4.60
   6  -7   1   12.90    4.20
  -6   7  -1   11.70    2.30
   6   7   1   15.50    1.30
   6   7   1   17.90    1.30
  -6   7  -1   14.30    2.40
  -7  -7  -1   22.50    4.10
   7  -7   1   16.70    3.60
  -7   7  -1   23.30    2.70
   7   7   1   20.80    1.50
   7   7   1   21.00    1.50
  -8  -7  -1   55.19    5.50
  -8   7  -1   45.20    3.60
  -8   7  -1   53.19    3.50
   8   7   1   49.00    2.90
   8   7   1   50.49    3.00
  -9   7  -1   83.29    5.60
   9   7   1   96.49    5.00
   9   7   1  100.59    5.00
  -5  -8   1    2.50    1.80
   5  -8  -1    2.00    1.90
  -4  -8   1    1.10    2.10
   4  -8  -1    0.10    1.20
  -4   8   1   -0.50    1.20
  -4   8   1    1.80    0.70
   3  -8  -1   10.00    4.00
  -3   8   1    6.80    1.30
   2  -8  -1    1.90    2.30
  -2  -8   1    5.40    2.40
  -2  -8   1    4.00    2.60
   2  -8  -1    1.30    1.70
  -2   8   1    2.30    0.90
  -1  -8   1   33.30    5.60
  -1  -8   1   32.30    4.70
   1  -8  -1   27.60    5.80
   1  -8  -1   31.40    6.00
  -1   8   1   24.80    1.90
   0  -8   1    3.40    2.00
   0  -8  -1    7.10    3.60
   0  -8  -1    4.60    2.50
   0  -8   1    1.50    1.90
   0   8   1    3.80    0.70
   0   8   1    3.70    0.90
   1  -8   1   16.40    3.70
  -1  -8  -1   14.10    3.80
  -1  -8  -1   14.20    4.20
   1  -8   1   15.80    3.10
   1   8   1   12.60    1.20
   1   8   1   10.90    1.30
   2  -8   1   13.40    2.80
  -2  -8  -1   16.20    4.20
  -2  -8  -1   14.70    4.00
   2   8   1   14.00    1.30
   3  -8   1    8.30    3.70
  -3  -8  -1   13.90    3.70
   3   8   1   14.50    1.10
   3   8   1   14.20    1.20
   4  -8   1    1.10    2.00
  -4  -8  -1    2.00    2.20
   4   8   1    1.60    0.50
   4   8   1    1.00    0.40
  -5  -8  -1    4.40    2.00
   5   8   1    4.50    0.70
   5   8   1    5.80    0.70
 -17   0   2    1.30    0.60
  17   0  -2    2.00    1.40
 -17   0   2    0.90    1.30
  16   0  -2   -0.30    1.00
 -16   0   2    0.30    0.70
 -16   0   2    2.20    0.70
  16   0  -2    1.50    3.00
  16   0  -2    1.80    1.60
  15   0  -2   25.50    4.20
 -15   0   2   24.80    2.20
 -15   0   2   23.60    2.60
  15   0  -2   21.70    4.20
 -14   0   2   -0.70    0.70
 -14   0   2   -0.70    0.50
 -13   0   2  190.78   10.10
 -13   0   2  185.48   10.90
  13   0  -2  154.28   27.80
 -13   0   2  178.58    9.30
  13   0  -2  186.38   13.60
 -12   0   2   29.10    2.50
 -12   0   2   35.00   19.60
  12   0  -2   10.20   11.60
 -12   0   2   28.60    2.70
 -12   0   2   26.70    3.00
  12   0  -2   34.30    3.30
  12   0  -2   29.90    5.30
 -11   0   2  190.48   10.00
 -11   0   2  190.48   11.00
 -11   0   2  192.78   10.60
  11   0  -2  180.58   13.50
 -11   0   2  197.48   27.50
 -11   0   2  192.38   10.30
  11   0  -2  179.28   20.20
  11   0  -2  193.48   10.70
  11   0  -2  154.78   19.80
  11   0  -2  192.98   10.70
 -10   0   2   47.90    4.00
  10   0  -2   49.40    4.00
 -10   0   2   50.09    3.50
  10   0  -2   52.49   10.10
  10   0  -2   65.69   11.40
 -10   0   2   48.20    3.60
 -10   0   2   45.10   12.60
  10   0  -2   51.49    6.10
 -10   0   2   47.00    4.00
  10   0  -2   56.09    4.10
  -9   0   2   15.10    1.90
  -9   0   2   19.00    1.90
   9   0  -2   15.50    5.90
  -9   0   2   18.80    2.10
   9   0  -2   20.60    2.30
   9   0  -2   17.00    2.20
   9   0  -2   26.20    4.10
  -9   0   2   18.40    2.40
   9   0  -2   14.60    5.90
  -9   0   2   17.90    9.30
  -8   0   2   69.19    4.40
   8   0  -2   65.89   10.00
   8   0  -2   77.39    9.50
   8   0  -2   70.29    4.50
  -8   0   2   65.89   21.00
  -7   0   2   20.90    2.00
   7   0  -2   23.90    5.40
  -7   0   2   21.70    7.10
   7   0  -2   18.60    1.90
   6   0  -2  369.06   23.60
  -6   0   2  350.56   25.80
   5   0  -2   33.90    4.90
  -5   0   2   38.70    6.40
  -4   0   2  421.26   26.30
   4   0  -2  428.86   24.00
  -3   0   2 4152.28  202.38
   3   0  -2 4383.96  200.38
  -2   0   2  799.22   40.70
  -2   0   2  808.92   38.60
   2   0  -2  782.72   39.10
   1   0  -2  193.18   11.10
  -1   0   2  218.78   10.90
   1   0  -2  212.78   10.70
  -1   0   2  224.08   12.50
   0   0   2 2391.96  113.79
   0   0   2 2381.86  114.79
   0   0   2 2409.26  113.29
   0   0   2 2592.24  113.49
   1   0   2 4861.51  209.38
   1   0   2 4175.38  211.08
   2   0   2  591.24   33.80
   2   0   2  614.44   31.20
   2   0   2  711.93   31.90
   4   0   2 4889.61  226.38
   4   0   2 4521.65  220.88
   5   0   2  557.54   32.60
  -5   0  -2  667.63   38.90
   6   0   2  360.86   22.60
  -7   0  -2  397.66   32.20
  -7   0  -2  402.66   21.40
   7   0   2  461.55   28.10
   8   0   2  278.17   22.10
  -8   0  -2  266.17   13.60
  -8   0  -2  228.38   24.60
  -9   0  -2    1.30    0.90
   9   0   2    2.90    1.40
   9   0   2    6.90    4.60
   9   0   2    0.20    2.60
   9   0   2   -0.70    1.90
  -9   0  -2    4.10    1.10
  -9   0  -2    3.20    1.10
   9   0   2    2.60    2.80
  -9   0  -2   25.00   11.10
 -10   0  -2    3.30    1.10
 -10   0  -2    0.70   12.90
  10   0   2    0.60    1.70
  10   0   2   -0.10    1.30
  10   0   2    2.10    3.00
 -10   0  -2    2.00    0.80
 -10   0  -2    0.90    0.80
  10   0   2    1.60    4.70
  11   0   2    9.20    6.00
  11   0   2   14.20    3.70
  11   0   2   12.00    8.40
 -11   0  -2   11.20    1.90
 -12   0  -2   21.80    3.00
  12   0   2   22.80    4.00
  12   0   2   14.60    8.20
 -12   0  -2   24.90    2.40
  12   0   2   14.40   10.30
 -12   0  -2   21.30    2.40
 -12   0  -2   24.00    3.00
  13   0   2   41.80    5.90
 -13   0  -2   43.20    3.20
  13   0   2   12.90   14.90
 -13   0  -2   34.40    3.40
 -13   0  -2   50.49    4.00
 -13   0  -2   42.10    3.40
 -14   0  -2   -0.60    0.60
 -14   0  -2    0.80    0.70
  14   0   2    6.20    7.50
 -14   0  -2   -0.10    1.00
  14   0   2    0.70    1.80
  15   0   2   -2.60    1.30
 -15   0  -2    1.20    1.10
 -15   0  -2   -0.20    0.50
 -16   0  -2   21.90    2.20
 -16   0  -2   22.60    1.90
  16   0   2   21.90    3.40
  16   0   2   19.80    3.40
 -17   0  -2    4.50    0.70
 -17   0  -2    5.30    1.20
  17   0   2    3.60    1.80
  17   0   2    7.60    2.00
 -17  -1   2   15.40    1.50
  17  -1  -2   17.20    2.60
  17   1  -2   13.90    3.00
 -17   1   2   15.40    1.20
 -16  -1   2    9.30    1.30
 -16  -1   2    6.70    2.60
  16  -1  -2    8.50    2.60
  16   1  -2    8.40    3.60
 -16   1   2    7.70    1.30
 -16   1   2    9.30    1.20
  16   1  -2    7.80    2.30
 -15  -1   2    7.40    1.50
 -15  -1   2    7.60    1.20
  15  -1  -2    1.70    6.00
  15  -1  -2    4.40    2.40
  15  -1  -2    2.70    3.00
  15  -1  -2    6.20    1.50
 -15   1   2    4.80    1.10
  15   1  -2    5.50    2.50
 -15   1   2    6.50    1.30
  14  -1  -2   58.39    6.80
  14  -1  -2   68.39    4.70
 -14  -1   2   65.79    4.20
 -14  -1   2   66.79    5.00
  14  -1  -2   65.79    7.20
  14   1  -2   67.49    7.30
 -14   1   2   64.89    4.40
 -14   1   2   68.29    4.00
  14   1  -2   67.99    4.60
 -14   1   2   66.09    5.00
  14   1  -2   47.00   12.00
 -13  -1   2   14.70    1.90
  13  -1  -2   11.40    3.10
 -13  -1   2   20.40    2.60
  13  -1  -2   21.10    5.00
 -13  -1   2   35.30   21.00
  13  -1  -2    0.20   17.40
 -13   1   2   17.40    2.00
  13   1  -2    8.10    3.50
  13   1  -2   15.70   15.40
 -13   1   2   16.80    2.20
  13   1  -2   10.70    7.30
 -13   1   2   13.40    2.30
  13   1  -2   14.10    2.20
 -13   1   2   14.40    2.30
  13   1  -2   16.40    2.50
  12  -1  -2  296.97   33.60
 -12  -1   2  242.08   42.90
  12  -1  -2  346.87   20.30
 -12  -1   2  314.17   15.90
  12   1  -2  265.57   27.80
  12   1  -2  320.37   16.40
 -12   1   2  312.67   16.10
 -12   1   2  323.17   15.90
  12   1  -2  288.97   28.50
 -12   1   2  303.67   16.70
  12   1  -2  326.67   20.10
  12   1  -2  320.37   16.40
 -12   1   2  308.87   16.20
  11  -1  -2  135.09   12.60
  11  -1  -2   99.19   24.50
 -11  -1   2  139.19    9.00
 -11  -1   2   94.89   19.10
  11   1  -2  124.79   21.30
 -11   1   2  138.49    7.90
  11   1  -2  138.59   11.00
 -11   1   2  114.29   15.90
 -11   1   2  143.09    8.10
 -11   1   2  139.89    8.00
  11   1  -2  150.08    8.20
  11   1  -2  126.89    8.30
 -11   1   2  140.29    8.60
  10  -1  -2  193.58   21.50
  10  -1  -2  188.68   11.00
 -10  -1   2  199.58   11.20
 -10  -1   2  193.78   10.40
  10  -1  -2  207.08   13.70
  10  -1  -2  170.08   21.00
  10   1  -2  196.18   13.80
 -10   1   2  177.08   11.00
 -10   1   2  194.28   10.50
  10   1  -2  206.88   10.60
 -10   1   2  167.98   24.00
 -10   1   2  203.98   10.80
 -10   1   2  201.18   10.60
  10   1  -2  200.78   10.70
  10   1  -2  197.58   19.60
  -9  -1   2  111.09    6.30
  -9  -1   2   95.59   15.40
   9  -1  -2  114.29   14.50
   9  -1  -2  106.49   15.00
   9   1  -2  106.99    7.10
  -9   1   2  115.19    6.70
  -9   1   2  112.29    6.50
  -9   1   2   98.19   17.30
   9   1  -2  110.19   12.50
   9   1  -2   94.79    6.50
   8  -1  -2  543.15   35.80
   8  -1  -2  477.45   37.20
  -8  -1   2  567.24   39.10
  -8   1   2  592.64   27.00
  -8   1   2  524.05   39.50
   8   1  -2  580.94   26.50
   7  -1  -2   25.50    6.40
  -7  -1   2   30.60    8.60
   7  -1  -2   32.70    6.70
   7   1  -2   37.40    5.80
  -7   1   2   26.10    2.30
   7   1  -2   27.10    2.00
   6  -1  -2   12.50    4.90
  -6  -1   2   18.50    6.00
   6  -1  -2    7.10    3.30
  -6   1   2   13.80    1.60
   6   1  -2   14.20    3.10
  -6   1   2   15.30    5.80
   5  -1  -2   69.79    8.60
  -5  -1   2   82.99    9.70
   5  -1  -2   73.59    7.90
   5   1  -2   65.69    6.00
  -5   1   2   82.79    9.50
  -4  -1   2  306.47   14.50
   4  -1  -2  311.17   18.50
  -4  -1   2  303.47   20.20
  -4   1   2  275.77   20.10
   4   1  -2  285.87   16.20
  -3  -1   2 3314.17  156.18
   3  -1  -2 3297.77  154.58
  -3   1   2 3176.98  156.78
  -2  -1   2 3559.24  168.48
   2  -1  -2 3573.14  168.18
   2  -1  -2 3432.76  166.78
   2   1  -2 3693.73  166.68
  -2   1   2 3586.64  168.48
   2   1  -2 3637.54  166.68
  -2   1   2 3542.05  169.88
  -1  -1   2  180.18   11.00
  -1  -1   2  189.58   10.90
  -1  -1   2  190.48   11.00
   1  -1  -2  173.78   11.10
   1  -1  -2  171.28   10.10
  -1   1   2  182.48   11.20
   1   1  -2  197.08    9.00
  -1   1   2  174.78   11.90
   0  -1  -2  599.44   31.40
   0  -1   2  645.54   31.60
   0  -1  -2  626.84   30.50
   0  -1   2  645.14   31.90
   0  -1   2  608.44   29.60
   0   1   2  627.64   31.30
   0   1   2  638.94   32.70
   1  -1   2 1610.24   75.39
   1  -1   2 1609.54   75.49
   1   1   2 1352.36   76.09
   1   1   2 1638.04   74.29
   1   1   2 1642.24   77.09
   2  -1   2  780.42   39.40
   2  -1   2  803.72   39.40
   2   1   2  797.22   41.90
   2   1   2  717.23   39.60
   2   1   2  778.42   37.30
   3  -1   2  100.49    9.10
   3  -1   2  130.99    9.40
   3   1   2  110.19    7.90
   3   1   2  124.99    8.80
   3   1   2  125.89    7.10
   3   1   2  108.49   11.00
   4  -1   2  928.81   50.39
   4   1   2  988.90   47.40
   4   1   2  871.21   53.99
   4   1   2 1089.39   49.50
   5  -1   2  504.15   28.80
   5  -1   2  417.06   28.80
   5   1   2  512.45   33.40
  -5   1  -2  423.76   30.60
   5   1   2  470.55   24.70
   6  -1   2   12.50    5.20
   6  -1   2   13.00    5.20
  -6   1  -2   19.50    8.20
   6   1   2   15.60    3.40
  -7  -1  -2   54.99   11.30
   7  -1   2   65.49   10.00
   7  -1   2   49.60    9.00
  -7  -1  -2   55.29    3.80
  -7   1  -2   58.19    3.90
   7   1   2   51.09    6.90
   7   1   2   61.19    3.20
  -7   1  -2   48.80   12.40
   8  -1   2  259.77   24.80
  -8  -1  -2  286.37   27.20
  -8  -1  -2  304.87   15.10
  -8   1  -2  312.47   15.30
   8   1   2  300.27   14.40
  -9  -1  -2  213.38   25.30
   9  -1   2  212.78   21.60
  -9  -1  -2  223.98   11.90
  -9  -1  -2  234.88   11.80
   9  -1   2  210.78   13.60
  -9  -1  -2  232.78   12.00
   9  -1   2  195.88   21.80
  -9   1  -2  228.88   12.10
   9   1   2  228.48   13.50
  -9   1  -2  214.98   13.60
   9   1   2  237.98   11.40
 -10  -1  -2   77.39    4.90
 -10  -1  -2   77.89    4.80
 -10  -1  -2   69.49   18.00
  10  -1   2   67.79   14.20
  10  -1   2   52.49   12.10
  10  -1   2   81.29    6.90
 -10  -1  -2   80.69    5.00
  10   1   2   74.69   11.10
 -10   1  -2   79.79    5.10
 -10   1  -2   65.09    5.40
 -10   1  -2   76.19    5.00
  10   1   2   72.69    4.70
  10   1   2   74.59    4.70
  10   1   2   69.09    6.60
 -10   1  -2   72.39    5.10
 -11  -1  -2   49.20    3.70
 -11  -1  -2   47.30   19.00
 -11  -1  -2   55.39    3.70
  11  -1   2   46.50   16.60
 -11  -1  -2   46.10    3.80
  11  -1   2   40.70   14.30
  11  -1   2   44.80    5.60
  11   1   2   50.79    3.70
 -11   1  -2   49.50    4.00
 -11   1  -2   47.40    3.80
 -11   1  -2   48.20    3.80
  11   1   2   57.29   12.40
  11   1   2   53.19    4.50
 -11   1  -2   40.60    4.20
  12  -1   2   33.20   10.90
 -12  -1  -2   27.50   20.00
 -12  -1  -2   43.20    3.00
  12  -1   2   34.20   13.00
  12  -1   2   26.70   16.10
 -12  -1  -2   40.70    3.30
  12  -1   2   47.40    5.70
 -12   1  -2   44.80    4.20
  12   1   2   39.20   10.10
 -12   1  -2   40.10    3.60
  12   1   2   45.90    5.60
  12   1   2   39.30   12.20
 -12   1  -2   43.10    3.50
  12   1   2   38.80    3.40
 -12   1  -2   42.10    3.50
  13  -1   2   56.79    6.40
 -13  -1  -2   54.29    3.90
  13  -1   2   38.30   26.90
  13  -1   2   39.10   22.70
 -13  -1  -2   51.49    4.40
 -13   1  -2   50.29    3.80
 -13   1  -2   49.90    4.10
  13   1   2   36.20   16.90
 -13   1  -2   54.79    4.00
  13   1   2   55.59    6.30
  14  -1   2  112.79    9.40
 -14  -1  -2  112.79    6.60
  14  -1   2  115.99   10.10
 -14  -1  -2  113.09    7.30
 -14   1  -2  114.29    6.60
  14   1   2  125.39    9.90
 -14   1  -2  119.19    6.90
 -14   1  -2  110.99    7.00
 -14   1  -2  111.79    7.40
  15  -1   2   40.10    5.30
 -15  -1  -2   38.90    2.70
 -15  -1  -2   36.20    3.10
  15  -1   2   37.90    4.80
  15   1   2   30.40   12.60
 -15   1  -2   36.70    3.50
 -15   1  -2   36.60    2.90
  15   1   2   46.40    5.10
 -15   1  -2   34.80    2.80
 -16  -1  -2   31.70    2.50
  16  -1   2   20.90    3.90
  16  -1   2   31.90    3.80
 -16  -1  -2   26.20    2.00
 -16   1  -2   26.90    3.00
  16   1   2   31.80    4.00
 -16   1  -2   32.60    2.30
 -17  -1  -2   29.50    2.30
  17  -1   2   38.20    3.50
  17   1   2   42.00    3.90
 -17   1  -2   33.00    2.10
  16  -2  -2   -0.30    1.20
 -16  -2   2    1.30    0.60
 -16  -2   2    0.70    1.40
  16  -2  -2   -1.30    3.30
 -16   2   2    2.10    0.70
  16   2  -2    6.10    3.40
 -15  -2   2    4.30    1.00
  15  -2  -2    1.40    1.90
  15  -2  -2    2.50    3.60
 -15  -2   2    3.80    2.30
 -15   2   2    5.50    1.10
 -15   2   2    3.60    0.70
 -15   2   2    3.60    1.50
  14  -2  -2   34.40    5.00
 -14  -2   2   28.80    2.80
  14  -2  -2   24.00    6.50
  14   2  -2   31.50    5.40
 -14   2   2   24.70    2.50
  14   2  -2   20.70    8.70
 -14   2   2   27.60    2.30
  14   2  -2   29.40    2.80
  14   2  -2   30.20    3.10
 -14   2   2   28.20    4.50
 -14   2   2   26.30    2.60
 -13  -2   2    1.10   16.10
  13  -2  -2    0.50    4.60
  13  -2  -2    0.60    2.90
 -13  -2   2    1.70    1.10
  13  -2  -2   -0.30    1.60
 -13  -2   2    1.00    1.10
  13   2  -2    0.70    1.10
  13   2  -2   -0.70    2.90
  13   2  -2    2.50    1.20
 -13   2   2    2.50    1.30
  13   2  -2   -2.70    4.30
 -13   2   2    0.20    0.70
 -13   2   2    1.40    0.90
 -13   2   2    0.30    1.00
 -12  -2   2  151.18    9.00
  12  -2  -2  151.78   12.00
  12  -2  -2  141.39   11.70
 -12  -2   2  158.58   23.10
  12  -2  -2  116.69   24.80
  12  -2  -2  150.28    9.00
 -12  -2   2  149.49    8.10
  12  -2  -2   91.19   25.50
 -12   2   2  105.49   22.70
 -12   2   2  149.39    8.60
 -12   2   2  147.79    8.50
 -12   2   2  144.49    9.30
  12   2  -2  155.28    8.80
  12   2  -2  135.89   12.00
  12   2  -2  159.18    8.80
 -12   2   2  156.68    8.90
 -11  -2   2   55.69    3.60
  11  -2  -2   49.90    4.50
  11  -2  -2   37.00   12.80
 -11  -2   2   65.49   16.80
  11  -2  -2   37.70    6.40
  11  -2  -2   41.90   15.70
  11  -2  -2   54.19    6.40
 -11  -2   2   52.39    4.30
 -11   2   2   51.09    3.90
  11   2  -2   56.39   10.60
  11   2  -2   53.99    4.00
 -11   2   2   48.90    4.20
  11   2  -2   51.49    4.00
 -11   2   2   49.00    3.90
 -10  -2   2  335.07   17.00
 -10  -2   2  340.57   31.70
  10  -2  -2  332.67   21.20
  10  -2  -2  354.46   20.90
  10  -2  -2  368.76   18.20
 -10  -2   2  364.26   18.00
  10  -2  -2  296.07   32.10
  10  -2  -2  327.47   30.30
 -10   2   2  352.96   17.60
 -10   2   2  304.77   18.10
  10   2  -2  340.37   17.20
 -10   2   2  356.16   17.80
 -10   2   2  352.36   17.50
  10   2  -2  362.46   17.30
  10   2  -2  377.36   27.50
 -10   2   2  281.07   26.40
  10   2  -2  319.27   21.00
  -9  -2   2  132.69   20.20
   9  -2  -2  126.69    9.60
   9  -2  -2   96.79   17.40
  -9  -2   2  123.49    6.80
   9  -2  -2  107.49   16.00
   9  -2  -2  104.29   10.20
  -9   2   2  124.39    7.30
  -9   2   2  121.49    7.00
  -9   2   2  120.09    7.10
   9   2  -2  120.89    6.60
   9   2  -2  127.69    6.60
   8  -2  -2   37.90    4.80
   8  -2  -2   25.80    8.50
   8  -2  -2   28.60   12.60
  -8  -2   2   41.20   10.40
  -8   2   2   44.60    3.50
   8   2  -2   44.50    2.70
  -8   2   2   45.70    3.30
  -8   2   2   39.10    3.10
   7  -2  -2   48.30    8.50
  -7  -2   2   49.60   11.10
   7  -2  -2   44.20   10.00
  -7   2   2   49.80    3.50
   7   2  -2   49.10    2.70
   7   2  -2   39.80    5.70
   6  -2  -2  373.66   26.50
  -6  -2   2  348.97   25.80
   6  -2  -2  371.56   24.30
   6   2  -2  323.67   16.60
  -6   2   2  339.97   17.40
   6   2  -2  376.56   21.00
  -6   2   2  322.37   27.10
   5  -2  -2   42.10    6.60
  -5  -2   2   41.90    9.60
  -5  -2   2   42.40    7.30
   5  -2  -2   46.10    7.90
  -5   2   2   49.99    9.40
   5   2  -2   45.30    5.30
  -4  -2   2  613.34   37.40
   4  -2  -2  576.94   38.30
  -4  -2   2  603.54   36.20
   4  -2  -2  574.04   35.60
   4   2  -2  672.93   32.70
   4   2  -2  675.83   32.40
   3  -2  -2 3213.88  157.08
   3  -2  -2 3266.27  155.08
  -3  -2   2 3762.32  157.88
  -3  -2   2 3392.16  155.98
  -3   2   2 3133.79  156.38
   3   2  -2 2884.21  153.38
  -3   2   2 3029.90  157.78
   3   2  -2 3357.76  154.18
  -2  -2   2 1895.71   88.69
   2  -2  -2 1897.71   91.39
   2  -2  -2 1790.82   91.89
   2  -2  -2 1882.91   89.49
  -2  -2   2 2072.59   90.99
  -2  -2   2 1842.92   89.79
  -2   2   2 1890.71   93.39
   2   2  -2 1750.82   85.99
   2   2  -2 1553.24   88.79
  -1  -2   2 1510.95   74.69
   1  -2  -2 1457.05   75.29
   1  -2  -2 1544.15   75.39
  -1  -2   2 1465.75   70.59
   1  -2  -2 1528.85   73.69
  -1  -2   2 1492.95   74.39
  -1  -2   2 1563.34   70.79
   1   2  -2 1453.95   72.09
  -1   2   2 1550.94   74.59
   0  -2  -2 2155.38  104.69
   0  -2   2 2119.99  106.09
   0  -2   2 2228.08  106.19
   0  -2  -2 2154.98  106.09
   0  -2  -2 2136.49  106.39
   0   2   2 2335.67  105.39
  -1  -2  -2  781.72   41.00
   1  -2   2  786.82   41.80
   1  -2   2  815.52   41.70
  -1  -2  -2  733.03   41.70
   1   2   2  794.62   39.50
   1   2   2  774.42   42.80
   2  -2   2   38.40    5.60
   2   2   2   39.90    6.20
   2   2   2   30.30    5.60
   2   2   2   28.40    3.30
   3  -2   2 1027.70   54.59
   3  -2   2 1125.19   54.59
   3   2   2  976.10   57.49
   3   2   2  969.60   53.89
   3   2   2 1040.40   49.80
   4  -2   2 1259.47   62.29
   4  -2   2 1183.08   62.79
   4   2   2 1197.18   60.39
   4   2   2  991.00   58.09
   4   2   2 1223.38   56.29
   4   2   2 1146.39   66.49
   5  -2   2  915.11   51.19
   5  -2   2  896.81   49.80
   5   2   2  893.21   43.70
   5   2   2  763.32   41.10
   5   2   2  924.31   45.80
   5   2   2  822.12   54.49
   5   2   2  937.21   46.80
   6  -2   2  475.75   32.40
   6   2   2  415.56   20.50
   6   2   2  425.76   23.80
  -6   2  -2  424.96   21.20
  -7  -2  -2   23.30    9.40
   7   2   2   30.40    2.00
   7   2   2   36.50    5.60
  -7   2  -2   33.80    2.70
  -8  -2  -2  202.58   23.40
   8  -2   2  246.88   22.80
  -8  -2  -2  223.18   11.40
   8  -2   2  230.68   24.50
   8  -2   2  224.18   13.50
   8   2   2  202.78   10.70
   8   2   2  201.58   16.80
   8   2   2  214.28   10.70
  -8   2  -2  233.78   11.80
   9  -2   2   50.89    5.60
  -9  -2  -2   66.69   16.40
   9  -2   2   53.79    7.90
   9  -2   2   54.99   14.20
   9  -2   2   74.19   13.90
  -9  -2  -2   53.59    3.80
   9   2   2   58.69    6.10
  -9   2  -2   51.69    4.00
  -9   2  -2   51.39    3.90
  -9   2  -2   55.69    4.10
   9   2   2   50.59    3.20
   9   2   2   53.79    3.20
  10  -2   2   20.90    8.80
  10  -2   2   34.10   12.50
  10  -2   2   37.20    5.00
 -10  -2  -2   69.79   16.60
 -10  -2  -2   41.60    3.10
  10  -2   2   36.50    6.60
  10  -2   2   34.50    5.80
 -10   2  -2   36.50    3.30
  10   2   2   39.90    5.00
 -10   2  -2   33.90    3.00
 -10   2  -2   34.90    3.30
  10   2   2   35.80    2.70
  10   2   2   35.40    2.70
 -11  -2  -2   28.30    2.50
  11  -2   2   27.50    5.60
 -11  -2  -2   40.40   14.40
  11  -2   2   12.10   13.70
  11  -2   2   35.50    4.70
  11   2   2   26.70    2.50
 -11   2  -2   29.10    2.80
 -11   2  -2   26.50    4.20
  11   2   2   29.20    2.60
 -11   2  -2   28.70    2.80
  11   2   2   22.80    4.40
  12  -2   2   36.10   19.10
  12  -2   2   31.50    4.90
  12  -2   2   30.10   22.80
 -12  -2  -2   33.40    2.80
  12  -2   2   38.50    6.40
  12   2   2   23.00   10.00
  12   2   2   36.20    3.10
 -12   2  -2   36.40    3.20
  12   2   2   28.10    5.10
 -12   2  -2   32.80    3.20
  12   2   2   33.80    3.10
 -12   2  -2   30.30    3.00
 -13  -2  -2   29.10    2.50
 -13  -2  -2   63.19   45.10
  13  -2   2   31.20    4.60
  13  -2   2   22.10    5.10
 -13  -2  -2   28.70    3.10
 -13   2  -2   30.40    2.80
  13   2   2   36.50    3.00
 -13   2  -2   31.50    2.90
 -13   2  -2   27.00    2.90
  13   2   2   31.30   11.10
  13   2   2   28.80    5.00
  14  -2   2  102.59    8.30
 -14  -2  -2   96.59    5.50
  14  -2   2   89.89    9.20
 -14  -2  -2   97.69    6.30
 -14   2  -2   95.49    6.10
  14   2   2  109.79    8.70
 -14   2  -2   95.49    5.80
 -14   2  -2   98.19    6.00
 -15  -2  -2   24.40    2.20
  15  -2   2   21.60    4.10
 -15  -2  -2   29.70    3.50
  15  -2   2   27.40    3.70
  15   2   2   34.40    4.10
 -15   2  -2   28.30    2.40
 -15   2  -2   24.00    2.60
 -16  -2  -2    1.30    0.90
  16  -2   2    1.50    1.90
 -16  -2  -2    0.80    1.40
  16  -2   2    2.50    1.50
 -16   2  -2    0.10    0.40
  16   2   2    5.40    2.20
 -16   2  -2    0.00    0.50
  16  -3  -2    5.90    1.40
 -16  -3   2    6.60    0.90
 -16   3   2    6.50    1.20
  15  -3  -2   27.20    3.80
 -15  -3   2   26.80    2.30
  15   3  -2   30.60    2.50
 -15   3   2   29.70    2.30
 -15   3   2   23.60    1.90
  14  -3  -2   57.59    5.80
 -14  -3   2   57.99    4.10
 -14  -3   2   42.10    7.40
  14   3  -2   65.49    4.30
 -14   3   2   60.79    4.00
 -14   3   2   57.69    3.80
  14   3  -2   56.49    4.10
 -13  -3   2    1.90    2.60
  13  -3  -2    1.90    2.00
 -13  -3   2    2.00    1.00
  13  -3  -2    1.50    3.20
  13  -3  -2    0.70    3.70
  13   3  -2    2.40    1.40
  13   3  -2    6.40    7.40
 -13   3   2    1.00    0.90
  13   3  -2    2.40    1.10
 -13   3   2    2.00    0.90
 -12  -3   2    6.70    2.20
 -12  -3   2   -3.90   19.00
  12  -3  -2   -1.00    4.80
  12  -3  -2    8.00    3.40
  12  -3  -2    6.00    2.80
 -12  -3   2    2.20    2.90
  12   3  -2    5.60    1.60
 -12   3   2    4.40    1.60
 -12   3   2    3.00    1.20
  12   3  -2    2.70    6.70
  12   3  -2    3.70    1.20
  11  -3  -2  101.59   10.40
 -11  -3   2  120.99   19.70
  11  -3  -2   76.09   22.00
  11  -3  -2   76.49   23.00
  11  -3  -2  128.19   10.50
 -11  -3   2  127.29    7.50
  11  -3  -2   92.49   18.90
  11   3  -2  121.79    7.00
 -11   3   2  116.89    7.20
 -11   3   2  119.09    7.20
 -11   3   2  119.09    7.50
  11   3  -2  121.59    7.00
  11   3  -2  126.89   15.50
  10  -3  -2  187.88   26.30
  10  -3  -2  164.58   14.00
  10  -3  -2  150.78   26.30
 -10  -3   2  189.38   23.20
  10  -3  -2  198.08   30.00
  10  -3  -2  200.78   13.90
 -10  -3   2  202.38   11.00
  10   3  -2  196.78   10.20
  10   3  -2  200.88   10.20
 -10   3   2  200.98   11.30
 -10   3   2  197.18   10.70
 -10   3   2  198.48   10.70
 -10   3   2  172.08   21.00
   9  -3  -2  127.09   23.50
  -9  -3   2  153.08   20.20
   9  -3  -2  160.48   11.50
   9  -3  -2  147.09   22.50
   9  -3  -2  148.59   22.30
   9   3  -2  146.79    7.80
   9   3  -2  140.99    7.90
  -9   3   2  151.88    8.70
  -9   3   2  152.88    8.60
  -9   3   2  144.69   18.00
  -9   3   2  162.98    9.10
   8  -3  -2  714.83   50.69
  -8  -3   2  709.63   46.10
   8  -3  -2  590.44   37.00
   8  -3  -2  776.32   54.79
   8  -3  -2  698.83   36.00
  -8  -3   2  729.53   37.90
   8  -3  -2  631.74   45.80
  -8   3   2  692.33   33.20
   8   3  -2  639.74   32.00
  -8   3   2  661.13   32.90
  -8   3   2  663.13   44.40
  -8   3   2  651.93   32.80
   8   3  -2  677.83   31.90
  -7  -3   2   36.40   10.10
  -7  -3   2   34.00    5.40
   7  -3  -2   29.20    9.00
   7  -3  -2   22.40    9.30
   7  -3  -2   33.00    5.10
  -7   3   2   28.00    8.30
  -7   3   2   33.30    3.50
   7   3  -2   29.90    2.00
  -7   3   2   31.80    2.70
   7   3  -2   28.70    5.20
  -7   3   2   29.90    2.70
  -6  -3   2    5.50    4.90
   6  -3  -2    8.20    8.50
  -6  -3   2    6.90   11.60
   6  -3  -2    5.90    4.80
  -6   3   2    2.40    3.10
   6   3  -2    1.40    1.90
   6   3  -2    5.70    2.80
   6   3  -2    3.10    0.60
  -6   3   2    4.90    1.10
  -5  -3   2  436.56   30.10
   5  -3  -2  402.16   27.80
  -5  -3   2  435.36   28.00
   5  -3  -2  350.66   37.50
   5  -3  -2  406.76   30.20
  -5   3   2  394.06   20.20
  -5   3   2  399.16   28.40
   5   3  -2  362.96   19.50
   5   3  -2  487.55   25.00
  -4  -3   2  804.72   44.50
  -4  -3   2  824.82   44.10
   4  -3  -2  760.22   48.90
   4  -3  -2  786.42   47.20
   4  -3  -2  755.52   44.40
   4   3  -2  833.82   42.60
  -4   3   2  808.82   46.10
   4   3  -2  772.22   41.80
  -4   3   2  735.83   37.40
  -3  -3   2  163.68   11.90
   3  -3  -2  147.29   16.10
   3  -3  -2  160.68   15.10
   3  -3  -2  159.68   13.60
  -3  -3   2  175.08   12.40
  -3   3   2  168.68   14.60
   3   3  -2  160.78   13.10
   3   3  -2  158.98    8.60
   2  -3  -2  522.05   32.30
  -2  -3   2  522.65   30.30
   2  -3  -2  513.75   31.60
   2  -3  -2  527.85   30.30
  -2  -3   2  549.45   26.50
  -2  -3   2  490.95   25.70
   2   3  -2  438.96   30.00
  -2   3   2  520.15   31.00
   2   3  -2  502.15   26.10
   1  -3  -2   45.30    6.50
  -1  -3   2   47.80    7.00
   1  -3  -2   36.70    7.30
  -1  -3   2   44.90    6.80
   1  -3  -2   53.99    7.60
   1   3  -2   48.40    5.30
   1   3  -2   39.30    6.40
  -1   3   2   51.49    6.70
   0  -3  -2  111.59    9.80
   0  -3   2  110.29   10.80
   0  -3  -2  111.99   10.50
   0  -3   2  107.59   10.90
   0  -3  -2  115.89   11.10
   0   3  -2   92.39    8.90
   0   3   2  112.69    9.70
  -1  -3  -2 1025.00   52.29
  -1  -3  -2  955.30   53.69
   1  -3   2 1023.80   55.29
   1  -3   2 1008.00   54.39
  -1  -3  -2 1003.60   53.99
   1   3   2 1027.80   51.69
   2  -3   2 1329.77   67.09
   2  -3   2 1334.77   67.99
  -2  -3  -2 1193.88   65.89
   2   3   2 1088.49   67.29
   2   3   2 1334.67   62.39
  -3  -3  -2   79.79   12.10
   3  -3   2  106.29   12.40
   3  -3   2  105.09   11.70
   3   3   2  104.49    7.60
   3   3   2   93.29   11.00
   4  -3   2  243.18   21.60
   4  -3   2  262.87   21.20
   4   3   2  256.77   19.80
   4   3   2  274.57   15.00
   4   3   2  253.17   12.90
   5  -3   2  192.68   18.30
   5  -3   2  173.18   18.50
   5   3   2  158.18    8.80
   5   3   2  160.08   13.40
   5   3   2  176.28   14.80
   5   3   2  184.38   11.10
   6  -3   2  220.58   22.00
   6  -3   2  194.98   22.50
   6  -3   2  248.88   27.60
   6   3   2  212.08   10.70
  -6   3  -2  198.08   11.10
   6   3   2  244.28   16.40
   6   3   2  213.28   13.90
   6   3   2  182.18   24.60
   7  -3   2  426.36   37.00
  -7  -3  -2  399.56   34.40
   7  -3   2  397.86   22.50
   7  -3   2  494.15   44.90
   7  -3   2  417.86   34.90
   7  -3   2  459.05   30.10
   7  -3   2  390.16   25.30
  -7   3  -2  431.26   20.90
   7   3   2  369.76   20.10
   7   3   2  420.76   19.90
   8  -3   2  191.78   24.20
   8  -3   2  176.48   14.50
   8  -3   2  206.08   27.70
  -8  -3  -2  207.28   24.20
   8  -3   2  194.98   12.30
   8  -3   2  159.48   14.30
   8   3   2  191.08   16.30
   8   3   2  184.38    9.30
  -8   3  -2  199.18   10.40
   8   3   2  173.78    9.20
   9  -3   2   19.20    5.20
   9  -3   2   16.10    5.40
  -9  -3  -2   26.90   10.00
  -9  -3  -2   27.50    2.40
   9  -3   2   19.00   12.70
   9  -3   2   11.80   12.40
   9  -3   2   34.90    4.50
   9  -3   2   10.50   12.90
   9   3   2   28.30    2.00
  -9   3  -2   28.70    2.70
  -9   3  -2   25.20    2.70
   9   3   2   23.10    7.40
   9   3   2   29.60    2.00
  -9   3  -2   24.70    2.90
  10  -3   2   16.30    5.10
  10  -3   2    8.70   12.40
 -10  -3  -2   19.10    2.10
  10  -3   2   31.90   18.70
  10  -3   2    2.10    7.40
 -10  -3  -2   18.00   12.10
  10  -3   2   23.70    4.20
  10   3   2   19.60    1.80
  10   3   2   18.80    1.80
 -10   3  -2   15.70    2.40
 -10   3  -2   18.30    2.30
  10   3   2   28.70    7.60
 -10   3  -2   17.10    2.70
 -11  -3  -2  145.69   25.80
  11  -3   2  169.58   33.30
  11  -3   2  175.28   29.20
  11  -3   2  188.18   13.30
 -11  -3  -2  188.98   10.00
  11  -3   2  188.78   31.50
  11  -3   2  196.88   16.50
 -11   3  -2  195.18   10.80
  11   3   2  197.88   13.80
  11   3   2  199.08   10.20
 -11   3  -2  194.88   11.00
 -11   3  -2  195.58   10.60
  11   3   2  199.38   10.20
 -12  -3  -2    3.70   18.90
 -12  -3  -2   -0.70    0.90
  12  -3   2    1.90    2.70
  12   3   2   -1.00    4.40
  12   3   2   -2.70    2.20
  12   3   2    0.60    0.80
 -12   3  -2    0.00    1.00
 -12   3  -2    0.70    1.20
 -12   3  -2    0.30    0.80
  13  -3   2   -1.10    1.40
 -13  -3  -2   -0.30    0.70
  13  -3   2    0.40    2.10
  13  -3   2    0.40    3.60
  13   3   2    1.00    4.80
  13   3   2    0.80    0.80
  13   3   2    1.10    1.00
 -13   3  -2    0.70    0.70
 -13   3  -2    1.90    1.10
  13   3   2   -1.10    2.60
 -13   3  -2    1.90    0.80
 -14  -3  -2   10.50    1.60
 -14  -3  -2    7.40    3.10
  14  -3   2   13.10    2.70
  14  -3   2    5.70    3.30
  14  -3   2    5.20    5.90
  14   3   2   14.70    1.80
  14   3   2    8.80   10.60
  14   3   2   13.00    3.10
 -14   3  -2   12.30    1.60
 -14   3  -2   14.30    1.60
 -14   3  -2   11.30    1.80
  15  -3   2    6.40    2.90
 -15  -3  -2   10.30    1.40
  15  -3   2    8.60    1.80
 -15   3  -2    9.50    1.70
  15   3   2   14.40    3.20
 -15   3  -2   12.50    1.50
 -15   3  -2   11.20    1.30
 -16  -3  -2    4.10    0.80
 -16  -3  -2    1.40    1.50
  16  -3   2    1.80    2.00
 -16   3  -2    4.60    0.80
 -16   3  -2    2.30    0.60
 -15  -4   2    2.50    0.60
 -15  -4   2    1.40    1.40
 -15   4   2    2.00    0.50
 -15   4   2    3.30    0.70
  14  -4  -2    1.30    1.40
 -14  -4   2    2.00    0.60
  14  -4  -2   -1.20    1.80
 -14   4   2    1.40    0.60
  14   4  -2    2.70    0.90
 -14   4   2    2.90    0.70
 -14   4   2    2.00    1.00
  14   4  -2    1.90    1.00
 -13  -4   2   20.40    4.70
 -13  -4   2   24.50    2.20
  13  -4  -2   10.20    7.00
  13  -4  -2   24.70    3.90
  13   4  -2   20.30    2.20
 -13   4   2   18.40    2.20
  13   4  -2   25.00    2.40
 -13   4   2   21.20    2.20
 -13   4   2   24.60    2.20
 -12  -4   2   57.59    9.00
 -12  -4   2   63.79    4.50
  12  -4  -2   69.79    6.90
 -12   4   2   72.59    6.90
 -12   4   2   62.89    4.50
  12   4  -2   68.29    4.60
 -12   4   2   65.99    4.50
 -11  -4   2    8.80   20.30
 -11  -4   2    6.50    2.80
 -11  -4   2    3.40    2.70
  11  -4  -2    4.00    2.60
  11  -4  -2   -1.70    4.40
  11  -4  -2    5.90    3.80
 -11  -4   2    3.60    1.20
 -11   4   2    4.60    1.20
 -11   4   2    2.90    1.20
  11   4  -2    3.80    1.10
  11   4  -2    3.30    0.90
 -11   4   2    3.70    1.20
  11   4  -2    0.40    4.50
 -10  -4   2   12.60   10.80
  10  -4  -2   14.00   23.10
  10  -4  -2   15.80   19.70
  10  -4  -2   32.30    6.10
  10  -4  -2   36.30    5.30
  10  -4  -2   29.50   12.40
 -10  -4   2   34.10    3.10
 -10   4   2   32.70    3.50
 -10   4   2   32.20    3.10
  10   4  -2   34.90    2.60
 -10   4   2   20.60   11.90
 -10   4   2   34.50    3.10
  10   4  -2   36.20    2.80
  -9  -4   2  272.47   22.30
  -9  -4   2  276.07   14.00
   9  -4  -2  249.48   17.80
  -9  -4   2  275.37   29.40
   9  -4  -2  240.28   32.70
   9  -4  -2  206.48   28.20
   9  -4  -2  194.48   35.80
   9  -4  -2  276.97   17.20
  -9   4   2  259.57   13.90
   9   4  -2  263.77   13.00
  -9   4   2  236.28   25.70
  -9   4   2  269.37   14.30
   9   4  -2  278.07   13.00
  -9   4   2  263.47   13.90
  -8  -4   2  126.59   11.60
   8  -4  -2  121.59   24.70
  -8  -4   2  128.79   14.30
   8  -4  -2  136.89   20.00
   8  -4  -2  121.99    9.80
  -8  -4   2  126.99   16.10
   8  -4  -2  103.69   10.60
  -8   4   2  125.69    7.70
  -8   4   2   90.89   16.10
  -8   4   2  119.49    8.70
   8   4  -2  123.79    6.40
   8   4  -2  127.69    7.00
   7  -4  -2  159.28   20.80
   7  -4  -2  121.19   10.90
   7  -4  -2  124.29   21.80
  -7  -4   2  135.39   12.60
  -7  -4   2  133.29   15.40
   7  -4  -2  141.59   10.10
  -7  -4   2  139.49   14.10
  -7   4   2  143.99    8.00
  -7   4   2  130.19    7.70
  -7   4   2  125.39    7.60
   7   4  -2  115.09    6.60
  -7   4   2  120.49   16.60
   7   4  -2  119.79   12.50
   7   4  -2  129.69    6.70
   6  -4  -2  247.88   17.60
  -6  -4   2  300.77   21.90
  -6  -4   2  268.87   20.40
   6  -4  -2  287.07   16.80
   6  -4  -2  289.47   28.50
  -6  -4   2  306.07   22.40
   6  -4  -2  258.67   25.10
   6  -4  -2  247.38   21.00
  -6   4   2  282.17   14.70
   6   4  -2  297.77   14.30
   6   4  -2  279.67   13.60
  -6   4   2  279.37   26.10
  -5  -4   2  241.48   22.50
  -5  -4   2  249.48   18.60
  -5  -4   2  198.28   17.80
   5  -4  -2  208.68   20.90
   5  -4  -2  227.28   15.90
   5  -4  -2  265.27   25.40
  -5  -4   2  206.68   17.90
   5  -4  -2  208.18   16.20
   5  -4  -2  211.08   23.70
  -5  -4   2  230.88   18.10
  -5   4   2  221.98   12.50
  -5   4   2  248.78   21.60
   5   4  -2  262.17   17.80
   5   4  -2  246.98   17.20
   5   4  -2  214.88   11.30
   4  -4  -2  322.77   25.60
  -4  -4   2  338.37   20.00
  -4  -4   2  346.57   23.50
   4  -4  -2  324.47   18.10
  -4  -4   2  369.66   23.20
   4  -4  -2  393.06   30.60
   4  -4  -2  331.47   27.80
  -4  -4   2  301.57   23.30
  -4  -4   2  305.27   19.40
   4   4  -2  279.77   15.80
   4   4  -2  304.37   21.50
  -4   4   2  332.87   25.60
  -4   4   2  310.37   16.50
   4   4  -2  336.37   22.90
   3  -4  -2  252.07   22.80
   3  -4  -2  271.47   23.10
   3  -4  -2  267.37   21.20
  -3  -4   2  240.88   19.90
  -3  -4   2  239.18   15.40
  -3   4   2  261.97   13.30
   3   4  -2  255.97   13.80
   3   4  -2  239.48   19.90
  -3   4   2  297.77   22.10
   2  -4  -2   80.99   10.60
  -2  -4   2   92.69   11.40
   2  -4  -2   58.09   11.60
   2  -4  -2   73.29   12.40
   2   4  -2   83.89    7.20
   2   4  -2   74.99   10.60
  -2   4   2   86.79   10.70
   1  -4  -2  282.17   20.70
  -1  -4   2  267.27   21.30
  -1  -4   2  275.97   21.10
   1  -4  -2  282.07   21.00
   1  -4  -2  281.77   22.30
  -1   4   2  248.28   13.60
  -1   4   2  301.47   20.80
   1   4  -2  278.77   17.80
   1   4  -2  218.38   20.90
   0  -4  -2  354.26   24.10
   0  -4   2  375.86   26.70
   0  -4  -2  345.57   24.40
   0  -4   2  357.06   25.80
   0  -4  -2  364.86   26.30
   0   4   2  374.06   23.90
   0   4   2  321.77   17.70
   0   4  -2  374.96   23.70
  -1  -4  -2  165.28   15.40
  -1  -4  -2  173.98   16.00
   1  -4   2  184.88   16.80
   1  -4   2  170.18   17.00
  -1   4  -2  160.18   14.70
   1   4   2  153.68   17.70
   1   4   2  175.08   13.50
   1   4   2  173.78   10.40
   2  -4   2   14.10    7.80
   2  -4   2    9.30    7.10
  -2  -4  -2   -1.30    6.50
   2   4   2    6.20    2.80
   2   4   2    2.40    3.20
  -2   4  -2    8.50    4.10
   2   4   2    6.40    1.20
   3  -4   2   94.89   13.00
   3  -4   2   97.39   14.00
   3  -4   2  112.99   13.70
   3  -4   2   73.59    8.50
  -3  -4  -2   63.19   13.30
  -3  -4  -2  107.29   11.50
   3  -4   2   83.79    9.00
   3  -4   2  111.49   15.30
   3   4   2   94.59    5.40
  -3   4  -2   69.99   10.60
   3   4   2   99.69    8.10
   3   4   2   91.59   12.40
   4  -4   2  126.99   15.40
   4  -4   2  110.99   16.60
   4  -4   2  114.19   10.30
   4  -4   2   99.89   15.80
   4  -4   2  119.49   15.30
  -4  -4  -2  102.89   12.00
   4  -4   2  112.59   10.00
   4   4   2  108.09   13.10
   4   4   2  108.49    8.50
   4   4   2  103.19    6.20
   5  -4   2  147.59   11.90
  -5  -4  -2  150.48   14.10
   5  -4   2  174.28   22.10
  -5  -4  -2  147.39   13.50
   5  -4   2  161.88   16.40
   5  -4   2  133.19   11.60
   5  -4   2  149.19   19.60
   5  -4   2  148.19   18.80
   5   4   2  118.79    7.20
   5   4   2  133.19   14.40
   5   4   2  134.19    7.50
   5   4   2  151.38   10.40
  -5   4  -2  121.29    7.60
   5   4   2  127.39   12.70
  -6  -4  -2  144.09   19.10
   6  -4   2  140.09    9.40
  -6  -4  -2  175.28   16.00
  -6  -4  -2  148.49   14.50
   6  -4   2  127.89   19.60
   6  -4   2  119.19   26.90
   6  -4   2  143.59   12.60
   6  -4   2  147.79   12.10
   6  -4   2  153.38   23.30
  -6  -4  -2  123.39   13.80
   6   4   2  169.28   15.20
   6   4   2  143.99    7.70
   6   4   2  156.78   13.70
   6   4   2  124.39   11.10
   6   4   2  132.69    7.40
  -6   4  -2  145.79    8.90
   7  -4   2  338.57   23.10
  -7  -4  -2  325.77   30.40
   7  -4   2  314.77   21.40
  -7  -4  -2  342.07   25.50
   7  -4   2  311.77   32.30
   7  -4   2  304.07   35.20
   7  -4   2  321.57   17.90
   7  -4   2  358.56   38.10
  -7   4  -2  304.97   16.60
   7   4   2  370.16   24.70
   7   4   2  308.07   15.80
   7   4   2  298.77   15.60
   8  -4   2   25.40   12.60
  -8  -4  -2   28.30   11.10
  -8  -4  -2   27.00    8.30
   8  -4   2   30.80   17.30
   8  -4   2   33.00    7.50
   8  -4   2   27.20   16.10
  -8   4  -2   24.50    3.10
   8   4   2   31.10    2.20
   8   4   2   27.80    2.00
  -8   4  -2   37.60    3.10
  -8   4  -2   28.90    3.10
   8   4   2   25.60    7.30
   9  -4   2   97.29   11.70
  -9  -4  -2  102.89   20.00
   9  -4   2   91.39    8.00
  -9  -4  -2   88.39   12.40
   9  -4   2   92.29    9.50
   9  -4   2   73.99   19.50
   9  -4   2   69.49   25.00
  -9  -4  -2   89.49    9.30
   9   4   2  107.29    5.40
  -9   4  -2  102.79    6.50
   9   4   2   77.89   12.80
   9   4   2  103.89    5.30
  -9   4  -2  100.79    6.20
  -9   4  -2  104.89    6.40
  10  -4   2  253.17   36.80
  10  -4   2  315.37   18.40
  10  -4   2  258.37   41.10
 -10  -4  -2  322.77   19.20
 -10  -4  -2  253.07   23.80
  10  -4   2  295.87   20.00
  10  -4   2  316.17   22.90
 -10  -4  -2  263.87   30.80
 -10   4  -2  324.57   16.20
  10   4   2  327.77   15.20
 -10   4  -2  320.37   16.40
  10   4   2  335.47   15.30
 -10   4  -2  310.27   16.00
  11  -4   2    0.90    2.30
 -11  -4  -2    1.30    2.80
 -11  -4  -2    7.10   16.80
  11  -4   2    3.60    5.70
  11  -4   2    6.30    2.30
 -11   4  -2    3.10    1.20
  11   4   2    3.50    0.90
  11   4   2    7.10    5.10
 -11   4  -2    1.50    1.00
  11   4   2    5.60    1.10
 -11   4  -2    4.30    1.30
  12  -4   2   29.50    5.90
  12  -4   2   37.80    4.30
  12  -4   2   18.60   12.10
  12   4   2   42.40    3.10
 -12   4  -2   42.20    3.70
  12   4   2   33.90    9.70
 -12   4  -2   39.60    3.20
 -12   4  -2   41.40    3.10
  12   4   2   39.80    3.00
 -13  -4  -2   28.20    2.60
  13  -4   2   22.80    5.40
  13  -4   2   23.30    3.00
  13   4   2   28.50    2.50
 -13   4  -2   33.00    2.60
  13   4   2   33.60    2.60
 -13   4  -2   33.10    2.70
 -13   4  -2   33.10    2.90
  14  -4   2    0.20    2.80
 -14  -4  -2    0.00    1.20
 -14  -4  -2    1.70    0.70
  14  -4   2   -0.50    2.10
  14   4   2    1.00    0.70
 -14   4  -2    1.20    0.60
 -14   4  -2   -0.20    0.90
 -15  -4  -2   18.20    1.50
 -15   4  -2   16.20    1.60
 -15   4  -2   17.90    1.50
 -13   5   2   27.90    2.10
  13   5  -2   27.50    2.30
 -13   5   2   25.80    2.10
  13   5  -2   31.00    2.40
 -13   5   2   22.60    2.30
 -12  -5   2    8.60    3.40
  12  -5  -2    5.10    3.80
  12   5  -2   14.00    2.50
 -12   5   2    9.40    1.70
 -12   5   2   10.40    1.60
  12   5  -2   12.30    1.80
  11  -5  -2    4.10    2.10
 -11  -5   2    2.60    2.10
 -11  -5   2    4.50    1.00
  11  -5  -2    5.70    4.80
 -11   5   2    4.60    1.40
  11   5  -2    0.20    8.40
  11   5  -2    3.50    1.00
 -11   5   2    5.50    1.20
 -11   5   2    6.10    1.30
  11   5  -2    3.80    1.00
  10  -5  -2   56.29    5.50
  10  -5  -2   40.00    6.50
 -10  -5   2   53.59    3.40
 -10  -5   2   42.40    8.00
 -10   5   2   50.29    4.20
 -10   5   2   55.29    4.00
  10   5  -2   53.89    3.50
  10   5  -2   52.29    3.50
 -10   5   2   57.29    4.00
  -9  -5   2    0.20    0.70
   9  -5  -2   -3.30    3.20
  -9  -5   2   -0.20    1.80
   9  -5  -2    1.40    3.00
  -9  -5   2   -0.70    2.00
   9  -5  -2   -0.60    2.10
  -9   5   2    1.00    0.90
  -9   5   2   -1.00    0.90
   9   5  -2    7.30    4.60
   9   5  -2    0.80    0.60
   9   5  -2    0.70    0.50
  -9   5   2    0.10    0.80
   8  -5  -2   28.90   19.10
   8  -5  -2   43.60   13.00
   8  -5  -2   24.40   22.40
  -8  -5   2   56.79    7.40
   8  -5  -2   48.00    5.60
  -8  -5   2   48.10    8.50
   8  -5  -2   36.50    6.30
  -8  -5   2   45.10    3.20
   8   5  -2   46.90    3.00
  -8   5   2   47.90    4.10
   8   5  -2   44.80    2.90
  -8   5   2   51.59    3.90
  -8   5   2   51.59    3.90
  -8   5   2   22.90   12.00
   7  -5  -2  303.77   20.00
   7  -5  -2  324.67   31.80
   7  -5  -2  231.28   32.60
   7  -5  -2  331.97   18.30
  -7  -5   2  309.57   15.20
   7  -5  -2  287.17   35.40
  -7  -5   2  319.27   22.40
  -7  -5   2  320.97   24.20
  -7   5   2  326.57   16.50
  -7   5   2  301.87   16.00
  -7   5   2  308.87   16.00
   7   5  -2  311.87   14.90
   7   5  -2  299.47   14.90
  -7   5   2  242.68   27.20
  -6  -5   2  359.16   26.30
   6  -5  -2  369.06   34.10
   6  -5  -2  358.06   22.60
  -6  -5   2  368.76   17.90
   6  -5  -2  340.67   33.50
   6  -5  -2  328.67   35.50
  -6  -5   2  359.36   26.00
   6  -5  -2  403.26   20.90
  -6   5   2  373.56   18.80
  -6   5   2  358.86   18.80
  -6   5   2  381.76   19.30
   6   5  -2  382.46   17.90
   5  -5  -2  349.17   18.10
   5  -5  -2  294.07   19.90
  -5  -5   2  288.97   23.30
   5  -5  -2  312.27   19.50
   5  -5  -2  277.77   30.90
   5  -5  -2  258.47   27.90
  -5  -5   2  309.27   23.90
  -5  -5   2  355.46   25.90
   5  -5  -2  329.97   30.60
  -5   5   2  325.57   16.60
  -5   5   2  281.17   26.80
   5   5  -2  316.57   15.50
   5   5  -2  364.36   24.10
   5   5  -2  365.06   24.20
  -5   5   2  291.87   16.10
  -5   5   2  272.37   16.00
  -4  -5   2    2.40    2.40
   4  -5  -2    4.10    1.90
  -4  -5   2    4.30    3.30
   4  -5  -2   -1.60    6.50
   4  -5  -2    5.00    2.90
   4  -5  -2   17.40    8.80
  -4  -5   2    8.30    4.40
   4  -5  -2    2.80    4.10
   4  -5  -2    9.60    3.20
   4   5  -2    4.90    1.10
   4   5  -2    6.60    4.80
  -4   5   2    6.30    1.50
  -4   5   2    5.90    1.40
   4   5  -2    4.30    2.50
  -4   5   2    4.70    6.00
  -3  -5   2   13.50    5.20
   3  -5  -2   26.40    4.80
   3  -5  -2   18.00    6.30
   3  -5  -2   33.70    8.20
   3  -5  -2   21.90    9.60
   3  -5  -2   26.30   10.00
  -3  -5   2   15.80    3.40
   3  -5  -2   16.80    3.10
  -3  -5   2   27.50    6.80
  -3  -5   2   11.30    6.30
   3  -5  -2   31.50    4.80
  -3  -5   2   17.00    4.30
   3   5  -2   27.00    8.70
   3   5  -2   19.10    4.90
  -3   5   2   10.80    6.90
   3   5  -2   23.80    2.20
  -3   5   2   26.60    8.10
  -3   5   2   22.10    2.50
   2  -5  -2  129.89   17.90
   2  -5  -2  119.39   15.10
   2  -5  -2  144.49   11.40
  -2  -5   2  149.09   11.40
  -2  -5   2  170.58   16.00
  -2  -5   2  145.49   11.30
   2  -5  -2  175.68   18.00
   2  -5  -2  160.08    9.50
  -2  -5   2  165.68   13.00
   2  -5  -2  141.89   16.30
   2  -5  -2  133.29   18.50
  -2  -5   2  151.68   15.80
  -2  -5   2  168.08   17.10
  -2   5   2  151.98    8.60
  -2   5   2  148.79   16.80
   2   5  -2  135.59   17.00
   1  -5  -2  600.04   38.20
   1  -5  -2  527.85   35.10
  -1  -5   2  511.65   35.40
  -1  -5   2  535.35   29.80
   1  -5  -2  532.75   32.50
   1  -5  -2  513.15   29.20
  -1  -5   2  574.24   31.20
  -1  -5   2  480.05   34.70
  -1  -5   2  561.74   30.20
  -1   5   2  516.55   26.10
   1   5  -2  444.56   37.50
   1   5  -2  521.85   31.10
  -1   5   2  549.35   34.70
   0  -5   2   99.39   16.80
   0  -5  -2  147.19   19.40
   0  -5   2  147.19   16.10
   0  -5   2  147.69   15.80
   0  -5   2  130.59   17.40
   0  -5   2  122.19   10.30
   0  -5  -2  135.29    8.20
   0  -5  -2  126.79    9.70
   0  -5   2  119.89   13.90
   0  -5  -2  137.79   14.80
   0  -5   2  124.49   10.70
   0  -5   2  123.39   10.50
   0  -5  -2  118.29   12.90
   0   5  -2  116.09   13.20
   0   5   2  117.39   17.60
   0   5  -2   97.89   15.90
   0   5   2  124.59   13.00
   0   5   2  124.79    7.40
   1  -5   2   68.49   11.00
   1  -5   2   40.90   13.40
   1  -5   2   66.19   11.00
   1  -5   2   58.09    9.30
  -1  -5  -2   53.49    5.60
   1  -5   2   59.19    6.60
   1  -5   2   72.39    7.60
  -1  -5  -2   63.19    9.60
   1  -5   2   59.39    7.00
  -1  -5  -2   50.79    9.70
  -1   5  -2   41.90   10.90
  -1   5  -2   46.50    9.80
   1   5   2   45.70   11.90
   1   5   2   58.49    4.10
   1   5   2   55.99    8.00
  -2  -5  -2    4.70    7.60
  -2  -5  -2    4.30    3.20
   2  -5   2   11.60    5.50
   2  -5   2    8.40    6.60
   2  -5   2    8.20    3.30
   2  -5   2    8.00    2.70
   2  -5   2    8.50    2.90
  -2  -5  -2    4.80    3.70
   2  -5   2    2.90    6.70
   2  -5   2   12.90    5.30
   2  -5   2    8.70    7.50
   2   5   2    5.20    7.20
   2   5   2    8.90    1.50
  -2   5  -2    1.60    4.20
  -2   5  -2    5.70    5.40
   2   5   2    6.40    3.20
   3  -5   2    6.90    7.10
   3  -5   2    8.60    2.50
  -3  -5  -2    8.70    4.50
   3  -5   2    9.20    3.70
  -3  -5  -2   -7.90    9.20
   3  -5   2   10.50    4.60
  -3  -5  -2    5.70    4.20
   3  -5   2    6.80    2.70
   3  -5   2    5.60    3.50
   3  -5   2    6.10    7.00
   3  -5   2    7.30    5.40
   3   5   2   13.30    4.20
   3   5   2    6.00    4.30
   3   5   2    4.70    1.10
  -3   5  -2   12.40    8.70
  -4  -5  -2  155.88   15.00
   4  -5   2  147.69   12.90
   4  -5   2  167.18   22.70
   4  -5   2  159.28   10.60
  -4  -5  -2  137.59   15.90
   4  -5   2  139.79   14.60
   4  -5   2  172.88   21.10
  -4  -5  -2  135.49   17.20
   4  -5   2  150.48   21.20
   4  -5   2  181.68   18.30
   4  -5   2  154.28   12.80
  -4  -5  -2  133.39   12.80
   4   5   2  133.99    7.80
   4   5   2  148.49    8.20
   4   5   2  152.18   11.80
  -4   5  -2  108.99   16.90
   4   5   2  123.59   13.90
   4   5   2  158.08   18.00
  -5  -5  -2   79.49   11.60
   5  -5   2   89.49   19.90
   5  -5   2   91.09    9.80
   5  -5   2   66.59   18.10
  -5  -5  -2  101.99   12.00
   5  -5   2   96.69   16.90
  -5  -5  -2   81.99   10.30
   5  -5   2   98.29   10.40
  -5  -5  -2   98.99   15.50
   5   5   2   91.19    5.50
  -5   5  -2   96.89    5.80
   5   5   2   88.99    5.20
  -5   5  -2   69.59   15.00
   5   5   2   99.39   14.70
   5   5   2   92.19   11.30
   6  -5   2   39.90   15.30
   6  -5   2   60.69   18.20
   6  -5   2   74.19    8.80
  -6  -5  -2   87.49   12.10
   6  -5   2   71.69    8.80
  -6  -5  -2   67.29    9.10
   6  -5   2   68.59   16.00
  -6  -5  -2   59.89    9.70
  -6  -5  -2   44.50   12.40
   6   5   2   67.79    4.60
  -6   5  -2   41.40   12.90
   6   5   2   71.99   11.10
   6   5   2   71.39    4.10
   6   5   2   78.09    9.80
  -6   5  -2   61.39    4.70
   7  -5   2   21.10   18.80
  -7  -5  -2   45.20    8.10
   7  -5   2   60.09    8.30
   7  -5   2   53.49    7.10
  -7  -5  -2   59.49   14.10
   7  -5   2   38.60   19.20
   7  -5   2   45.00   15.90
   7   5   2   41.90    9.70
   7   5   2   50.39    3.20
  -7   5  -2   34.40   12.50
  -7   5  -2   51.69    4.10
   7   5   2   46.60    3.00
   8  -5   2   87.19   10.70
  -8  -5  -2   78.09    9.60
  -8  -5  -2   90.29   16.40
   8  -5   2   95.39   27.30
   8  -5   2   54.99   23.90
  -8  -5  -2   70.69   10.50
   8  -5   2   84.89    9.30
   8  -5   2   55.29   18.70
   8   5   2   78.49   13.00
   8   5   2   83.99    4.70
  -8   5  -2   88.39    5.80
   8   5   2   85.29    4.80
  -8   5  -2   99.29    5.90
   9  -5   2    4.40    3.20
  -9  -5  -2  -13.20   18.20
   9  -5   2    3.90    7.20
   9  -5   2    2.60    3.30
  -9  -5  -2    3.60    2.80
  -9  -5  -2    2.90    2.90
  -9   5  -2    4.60    1.60
   9   5   2    3.90    5.60
  -9   5  -2    1.60    1.00
  -9   5  -2    4.20    1.20
 -10  -5  -2   33.30    4.80
  10  -5   2   19.50    4.50
  10  -5   2   28.70    6.10
 -10   5  -2   24.10    2.90
 -10   5  -2   28.40    2.80
 -10   5  -2   21.10    3.80
  10   5   2   30.60    2.20
  10   5   2   31.90    2.20
 -11  -5  -2   26.30    2.40
  11  -5   2   23.60    4.60
  11   5   2   21.70    2.00
 -11   5  -2   24.30    2.60
  11   5   2   27.90    8.00
  11   5   2   23.90    2.00
 -11   5  -2   24.10    2.40
 -11   5  -2   20.40    2.60
 -12  -5  -2    4.20    2.30
  12  -5   2    5.10    3.00
 -12  -5  -2    9.50    1.30
 -12   5  -2    8.00    1.30
  12   5   2    8.70    2.00
 -12   5  -2   12.70    1.70
 -12   5  -2    9.20    1.60
  12   5   2    9.00    1.30
  13  -5   2   11.00    2.60
 -13  -5  -2   14.20    1.20
  13   5   2   13.80    1.90
 -13   5  -2    8.80    1.60
 -13   5  -2   17.00    1.90
 -13   5  -2   11.00    1.40
  13   5   2   16.20    2.20
 -12  -6   2    0.80    1.20
  12  -6  -2   -0.40    1.40
 -12   6   2    0.80    0.90
  12   6  -2    2.60    0.90
 -11  -6   2    9.50    2.20
  11   6  -2    8.90    1.30
 -11   6   2    8.40    1.20
 -11   6   2   10.70    1.60
 -11   6   2    6.10    1.10
  11   6  -2    7.60    1.30
 -10   6   2    8.60    1.40
  10   6  -2   10.60    1.40
 -10   6   2   13.30    1.90
 -10   6   2   10.20    1.40
  10   6  -2   10.50    1.30
  -9  -6   2    7.10    2.80
  -9   6   2    3.60    1.20
   9   6  -2    5.40    0.90
   9   6  -2    4.50    0.90
  -9   6   2    4.80    1.20
  -9   6   2    5.80    1.20
  -8  -6   2   -0.10    1.80
   8  -6  -2   -0.90    3.50
   8  -6  -2    0.40    3.00
  -8  -6   2   -0.50    1.60
   8   6  -2    0.00    0.50
  -8   6   2    2.40    0.90
  -8   6   2    0.40    0.70
   8   6  -2    9.10    9.70
   8   6  -2    0.30    0.40
  -7  -6   2   31.40    6.40
   7  -6  -2   24.70    9.50
  -7  -6   2   44.40    6.90
   7  -6  -2   28.90    5.40
   7   6  -2   38.40    2.50
   7   6  -2   40.50    2.50
  -7   6   2   33.90    3.20
  -7   6   2   36.00    3.40
  -7   6   2   41.40    3.40
   6  -6  -2   67.19    7.20
   6  -6  -2   58.39   12.10
  -6  -6   2   70.59    9.10
  -6  -6   2   83.19   11.00
  -6   6   2   74.19    5.40
   6   6  -2   73.39    4.10
   6   6  -2   80.19    4.20
  -6   6   2   78.19    5.10
  -6   6   2   64.79    4.90
   5  -6  -2  114.89   13.70
   5  -6  -2  117.99   25.00
  -5  -6   2  142.49   14.20
  -5  -6   2  118.59   12.20
   5  -6  -2  126.09   17.00
   5  -6  -2  117.09   10.20
  -5   6   2  139.69    8.20
  -5   6   2  130.99    7.90
   5   6  -2  135.69    6.90
   4  -6  -2   39.00    9.10
  -4  -6   2   44.20    7.90
   4  -6  -2   46.90   19.70
   4  -6  -2   35.50    8.10
  -4  -6   2   33.70    6.10
   4  -6  -2   39.90    5.60
  -4  -6   2   46.90    8.60
   4   6  -2   49.60   10.00
  -4   6   2   41.10    3.70
  -4   6   2   23.20   10.60
  -4   6   2   41.70    3.70
   4   6  -2   45.40    3.00
   3  -6  -2  216.68   22.30
   3  -6  -2  197.98   20.40
  -3  -6   2  249.88   20.80
   3  -6  -2  252.47   15.90
  -3  -6   2  220.88   16.90
   3  -6  -2  194.98   27.70
  -3  -6   2  270.77   21.70
   3  -6  -2  192.68   25.40
  -3   6   2  191.28   22.30
  -3   6   2  225.48   12.40
  -3   6   2  246.48   12.90
   3   6  -2  256.07   20.30
   3   6  -2  253.77   12.10
   2  -6  -2  106.89   20.00
   2  -6  -2  107.49   14.40
  -2  -6   2  132.29   14.50
   2  -6  -2  129.99    9.90
   2  -6  -2  125.29   15.40
  -2  -6   2  111.19   13.60
  -2  -6   2  135.89   11.10
   2   6  -2  104.69    7.10
   2   6  -2  128.29   19.90
  -2   6   2  127.19    7.50
   2   6  -2  104.39   12.30
  -2   6   2   98.99   15.30
  -2   6   2  116.39    7.10
  -1  -6   2   80.49    8.20
   1  -6  -2   82.69   12.00
   1  -6  -2   75.19   12.20
  -1  -6   2  102.49   12.50
  -1  -6   2   79.69    7.70
  -1  -6   2   85.99   11.90
   1  -6  -2   75.59    7.10
  -1   6   2   62.49   16.90
   1   6  -2   55.29   14.80
  -1   6   2   73.59    5.00
  -1   6   2   59.59   12.30
  -1   6   2   79.99    5.40
   0  -6   2   10.70    4.80
   0  -6  -2    4.20    4.00
   0  -6   2   10.50    3.40
   0  -6   2    4.80    2.40
   0  -6  -2   10.60    5.40
   0  -6   2   11.50    5.30
   0  -6   2   11.40    3.80
   0   6   2    5.60    6.10
   0   6   2    9.20    1.70
   0   6   2    8.90    1.50
   0   6   2    5.70    8.20
   0   6  -2    6.20   10.10
   1  -6   2  109.19   14.30
   1  -6   2   91.69    8.30
   1  -6   2  109.49   12.80
  -1  -6  -2   89.99   13.40
   1  -6   2  106.59    9.80
   1  -6   2  109.39    9.70
  -1  -6  -2  105.49   13.60
   1  -6   2   87.39   16.90
   1  -6   2  103.19   19.20
   1   6   2   90.09    5.80
   1   6   2   94.99   13.30
   1   6   2  103.59    6.20
   1   6   2   82.09   18.10
  -1   6  -2   70.09   19.30
   2  -6   2  156.08   12.60
   2  -6   2  150.68   17.80
   2  -6   2  168.28   15.80
   2  -6   2  129.39   10.40
  -2  -6  -2  160.88   17.00
   2  -6   2  126.59   22.20
   2  -6   2  155.78   21.40
  -2  -6  -2  137.19   17.10
   2  -6   2  153.48   12.60
   2   6   2  144.29    8.10
   2   6   2  135.39   20.60
   2   6   2  156.48    8.50
   3  -6   2   22.50    7.90
   3  -6   2   28.90   11.30
   3  -6   2   42.20    7.50
   3  -6   2   30.60    4.10
   3  -6   2   46.90    6.70
  -3  -6  -2   44.30    8.30
   3  -6   2   36.50    6.10
  -3  -6  -2   33.00    8.30
   3  -6   2   35.60   14.90
   3   6   2   41.20    3.20
   3   6   2   32.60    7.40
   3   6   2   46.80   13.50
   3   6   2   41.10    2.90
   4  -6   2   83.99   20.40
   4  -6   2   92.49    9.50
   4  -6   2   88.39    9.40
   4  -6   2   86.89   15.60
  -4  -6  -2   78.19   12.10
   4  -6   2   56.79   19.90
  -4  -6  -2  102.69   13.00
   4   6   2   86.59    5.20
   4   6   2  102.09   13.90
   4   6   2   90.49    5.50
  -4   6  -2   89.39    5.90
   4   6   2   90.49   17.20
   5  -6   2  131.39   11.80
   5  -6   2  101.89   18.70
   5  -6   2  103.09   27.50
  -5  -6  -2  167.58   16.80
  -5  -6  -2  112.39   14.30
   5  -6   2  141.59   30.30
   5  -6   2  132.59   12.30
   5   6   2  139.09    7.20
   5   6   2  162.78   15.40
   5   6   2  143.29    7.50
   5   6   2  129.99   27.40
  -5   6  -2  130.69    8.10
  -6  -6  -2   30.50    7.10
   6  -6   2   32.20    5.80
   6  -6   2   34.90    6.00
   6   6   2   38.80    2.50
   6   6   2   43.00    8.20
   6   6   2   32.90    2.50
  -6   6  -2   37.40    3.40
   7  -6   2   13.40    8.80
   7  -6   2   14.20    4.30
   7  -6   2   13.80    3.80
  -7  -6  -2   14.50    5.00
   7   6   2   20.20    1.60
  -7   6  -2   17.30    2.80
   7   6   2   19.40    1.60
  -7   6  -2   19.90    3.40
   8  -6   2    3.20    2.80
   8  -6   2    3.60    2.70
  -8  -6  -2    5.30    2.80
  -8  -6  -2    6.80    1.20
  -8   6  -2    7.90    1.50
   8   6   2    6.40    1.00
   8   6   2   14.20    5.20
  -8   6  -2    8.40    1.40
   8   6   2    6.80    1.00
  -9  -6  -2   13.50    1.40
   9  -6   2   16.80    4.00
  -9   6  -2   14.80    2.30
   9   6   2   21.00    6.90
  -9   6  -2   15.40    2.20
   9   6   2   15.40    1.40
   9   6   2   17.40    1.40
  10  -6   2   12.90    3.50
  10   6   2   19.90    2.10
 -10   6  -2   20.80    2.30
 -10   6  -2   16.50    2.00
  10   6   2   21.20    1.70
  11  -6   2    0.60    2.10
  11  -6   2   -0.60    2.50
 -11   6  -2    2.50    1.10
  11   6   2    5.40    1.00
  11   6   2    3.80    0.80
 -11   6  -2    6.50    1.10
  12  -6   2    0.90    1.70
 -12   6  -2    1.90    0.60
  12   6   2    1.30    0.60
 -12   6  -2    0.20    0.80
  -9  -7   2    3.30    2.10
   9  -7  -2    2.10    1.90
  -9   7   2    1.90    1.00
  -9   7   2    2.10    0.70
   9   7  -2    3.40    0.80
   9   7  -2    2.70    0.80
  -8   7   2   19.70    2.10
  -8   7   2   20.30    1.80
   8   7  -2   18.90    1.60
  -7  -7   2   26.60    4.40
  -7   7   2   20.20    2.30
  -7   7   2   19.70    2.00
  -6  -7   2    1.40    2.20
  -6  -7   2    1.90    1.50
   6  -7  -2    1.40    2.20
  -6   7   2    2.50    1.30
   6   7  -2    1.50    0.50
  -6   7   2    1.90    0.80
  -5  -7   2   10.90    3.30
   5  -7  -2   13.00    5.00
   5  -7  -2   19.10    5.50
  -5   7   2   13.60    1.90
   5   7  -2   15.30    1.30
   4  -7  -2   35.90    6.30
  -4  -7   2   28.40    4.40
  -4  -7   2   41.80    7.20
  -4  -7   2   39.40    6.90
   4   7  -2   37.20    2.40
  -4   7   2   32.70    3.20
  -4   7   2   36.60    3.10
   3  -7  -2   19.10    6.50
   3  -7  -2   25.80    6.10
  -3  -7   2   32.70    6.30
  -3  -7   2   28.70    6.10
  -3  -7   2   24.10    4.00
   3   7  -2   26.70    2.10
  -3   7   2   27.30    2.70
   3   7  -2   30.60    7.70
  -3   7   2   24.60    2.60
   2  -7  -2   33.00    7.50
   2  -7  -2   24.60    6.50
  -2  -7   2   28.30    6.30
  -2  -7   2   26.80    6.00
  -2  -7   2   23.90    4.00
   2   7  -2   27.10    2.30
  -2   7   2   23.70    2.60
   2   7  -2   28.90    7.40
  -2   7   2   28.70    2.50
  -1  -7   2   54.29    8.80
  -1  -7   2   51.19    5.50
   1  -7  -2   55.49    9.10
   1  -7  -2   50.29    9.30
  -1  -7   2   57.09    8.30
   1   7  -2   50.19    3.60
   1   7  -2   50.39    9.00
  -1   7   2   52.99    4.00
  -1   7   2   58.39    3.80
   0  -7   2   61.19    5.90
   0  -7   2   74.49    9.40
   0  -7  -2   76.09   10.70
   0  -7   2   79.39   11.00
   0  -7  -2   62.99   10.40
   0   7   2   70.89    4.40
   0   7   2   69.19    5.60
   0   7  -2   60.39    9.50
  -1  -7  -2  108.29   12.30
   1  -7   2   96.39    8.50
  -1  -7  -2   84.89   12.00
   1  -7   2   89.19   12.60
   1  -7   2   97.39   10.40
   1   7   2   96.79    6.20
   1   7   2   96.49    5.60
   2  -7   2   31.80    5.60
   2  -7   2   35.20    7.90
   2  -7   2   41.30    5.40
  -2  -7  -2   30.90    7.70
  -2  -7  -2   32.70    7.40
   2   7   2   35.50    2.80
   2   7   2   36.70    2.50
   2   7   2   30.50    7.50
   3  -7   2   42.20   10.00
   3  -7   2   50.79    6.20
  -3  -7  -2   42.70    8.20
  -3  -7  -2   61.39    9.90
   3  -7   2   49.40    6.20
   3   7   2   49.50    3.20
   3   7   2   52.49    3.40
   3   7   2   53.99    8.20
  -4  -7  -2  102.19   12.80
  -4  -7  -2   68.09    9.80
   4  -7   2   67.69    7.40
   4  -7   2   76.49   12.90
   4   7   2   78.79    4.40
   4   7   2   81.09   10.80
   4   7   2   80.69    4.60
  -4   7  -2   73.29    5.20
   5  -7   2  104.99    9.30
  -5  -7  -2  101.79   11.40
   5   7   2  106.99    5.70
   5   7   2  103.59    5.50
   6  -7   2   -0.20    1.70
  -6  -7  -2    0.20    1.60
   6  -7   2    0.30    1.90
   6   7   2   -0.30    0.40
   6   7   2    0.10    0.30
   7  -7   2    3.20    3.40
  -7  -7  -2    6.70    2.70
   7  -7   2    5.10    2.60
   7   7   2    6.70    0.80
   7   7   2    5.40    0.80
  -7   7  -2    4.80    1.40
  -7   7  -2    3.70    1.50
   8  -7   2   17.80    3.90
  -8  -7  -2   25.60    4.90
  -8   7  -2   25.10    2.30
  -8   7  -2   22.30    2.70
   8   7   2   30.00    1.80
   8   7   2   28.10    1.80
   9  -7   2    0.10    1.50
   9  -7   2   -0.10    1.60
  -9   7  -2    0.40    0.90
   9   7   2    1.20    0.60
   9   7   2    1.10    0.50
   5  -8  -2   15.70    3.80
  -5   8   2   18.80    2.00
   4  -8  -2    2.70    1.80
  -4   8   2    4.30    0.70
  -4   8   2    4.90    1.10
  -3  -8   2    1.60    1.80
   3  -8  -2    0.60    1.40
   3  -8  -2    2.00    2.00
  -3   8   2    1.00    0.80
  -3   8   2    1.20    0.60
   2  -8  -2    8.10    3.10
  -2  -8   2   13.00    3.20
  -2  -8   2   13.80    3.50
  -2   8   2   12.10    1.40
  -2   8   2   11.80    1.20
   1  -8  -2   28.00    5.00
  -1  -8   2   33.60    4.80
   1  -8  -2   26.10    6.60
  -1  -8   2   27.90    4.80
  -1   8   2   23.50    2.10
  -1   8   2   28.20    1.90
   0  -8  -2    1.90    1.60
   0  -8   2    1.10    1.50
   0  -8   2    0.90    1.50
   0  -8  -2    0.30    1.80
   0   8   2    1.00    0.50
   0   8   2    0.90    0.70
  -1  -8  -2    6.00    2.90
  -1  -8  -2    6.70    3.00
   1  -8   2    7.00    2.90
   1   8   2    5.10    0.90
   1   8   2    6.40    0.90
  -2  -8  -2   27.60    5.30
  -2  -8  -2   37.70    6.40
   2  -8   2   21.00    4.80
   2   8   2   27.00    1.70
   2   8   2   28.70    1.90
   3  -8   2   -0.60    1.50
  -3  -8  -2    0.80    1.90
   3   8   2    1.40    0.40
   3   8   2    1.40    0.40
  -4  -8  -2   30.40    5.30
   4   8   2   27.50    1.70
   4   8   2   25.40    1.60
   5   8   2   33.00    1.90
   5   8   2   31.90    1.90
 -17   0   3    0.20    0.50
 -17   0   3    1.10    2.40
  17   0  -3   -1.40    1.40
 -16   0   3    9.50    1.20
 -16   0   3    6.70    2.90
 -16   0   3   12.30    1.60
  16   0  -3   10.30    2.70
  16   0  -3   10.40    1.70
  15   0  -3    1.30    0.90
 -15   0   3    1.30    0.70
 -15   0   3    1.40    0.70
  15   0  -3    0.90    1.70
  14   0  -3    2.10    2.30
 -14   0   3    0.50    0.80
 -14   0   3    1.10    0.80
  13   0  -3   15.80    8.00
 -13   0   3   23.70    2.80
  13   0  -3   -3.00   17.70
 -13   0   3   21.70    2.30
  13   0  -3   17.40    3.90
  13   0  -3   25.70    4.10
  12   0  -3   86.59   14.80
 -12   0   3  109.59    5.90
  12   0  -3  107.89    9.50
 -12   0   3  109.99    7.20
 -12   0   3  101.99    6.30
  12   0  -3  110.89    7.00
 -12   0   3   55.79   22.40
  11   0  -3   35.70    5.80
  11   0  -3   22.20    8.50
 -11   0   3   30.60    3.90
  11   0  -3   31.30    3.40
  11   0  -3   32.80    4.00
 -11   0   3   32.00    3.40
 -11   0   3   32.40    2.60
 -11   0   3   24.60   14.20
  11   0  -3   25.30   11.30
 -10   0   3   31.90    3.30
 -10   0   3   38.00    3.60
  10   0  -3   41.10    5.10
 -10   0   3   36.40   11.70
  10   0  -3   42.20    3.60
  10   0  -3   30.40    8.10
  10   0  -3   51.89   10.40
  10   0  -3   39.00    3.40
 -10   0   3   33.40    2.90
 -10   0   3   34.10    2.70
  -9   0   3  162.78    9.60
  -9   0   3  175.98    9.30
  -9   0   3  186.68   21.20
  -9   0   3  154.68   13.80
   9   0  -3  187.58   16.80
   9   0  -3  181.48    9.60
  -9   0   3  168.48    9.00
   9   0  -3  160.48   11.80
   9   0  -3  145.39   16.90
   8   0  -3   -1.30    2.20
   8   0  -3    1.40    3.70
  -8   0   3    0.00    4.80
   8   0  -3    2.20    0.80
  -7   0   3  119.99    6.50
  -7   0   3   99.49   13.40
   7   0  -3  119.09    6.60
   7   0  -3  104.89   11.90
   6   0  -3  349.47   23.50
  -6   0   3  364.36   26.40
   5   0  -3  593.24   34.00
  -5   0   3  616.74   36.80
   4   0  -3   79.19    7.50
  -4   0   3   84.39    6.50
  -4   0   3   84.79    9.00
   3   0  -3  194.58   12.90
  -3   0   3  219.58   14.90
  -3   0   3  213.38   12.00
  -2   0   3   32.80    2.90
   2   0  -3   27.20    3.20
  -1   0   3   18.70    1.90
   1   0  -3   18.50    1.90
  -1   0   3   20.10    3.10
   0   0   3  269.07   12.70
   0   0   3  248.58   13.00
   0   0   3  228.88   12.40
   0   0   3  243.48   14.50
   1   0   3  711.83   34.80
   1   0   3  614.84   36.60
   1   0   3  838.42   35.50
   2   0   3   63.29    4.90
   2   0   3   66.19    4.70
   3   0   3 6806.82  324.17
   3   0   3 7223.38  320.47
   3   0   3 6582.54  319.37
   4   0   3 1051.59   55.89
   4   0   3  964.90   50.79
   5   0   3    1.00    2.40
   5   0   3    3.20    1.90
   5   0   3    1.90    1.70
  -6   0  -3   30.40    2.60
   6   0   3   35.60    5.50
  -6   0  -3   31.40    9.00
  -7   0  -3  433.86   22.20
   7   0   3  502.35   29.60
  -7   0  -3  400.76   33.30
  -8   0  -3  652.73   49.90
   8   0   3  751.52   44.40
  -8   0  -3  754.92   35.20
   9   0   3   19.80    3.40
   9   0   3   13.70    6.40
  -9   0  -3   17.40    2.20
  -9   0  -3   16.90    2.20
   9   0   3   11.30    4.90
  -9   0  -3   19.50    2.20
  -9   0  -3   27.00   12.50
 -10   0  -3  154.78    8.70
  10   0   3  145.39   17.30
 -10   0  -3  155.28    8.80
 -10   0  -3  164.08    9.00
  10   0   3  148.69   18.20
  10   0   3  156.28   10.60
 -11   0  -3   21.30    2.40
  11   0   3   13.30    3.90
 -11   0  -3   20.50    2.30
  11   0   3   23.70    4.40
 -11   0  -3   20.30    2.30
  12   0   3   34.60   10.80
  12   0   3   47.70    5.60
 -12   0  -3   46.20    3.60
 -12   0  -3   47.00    3.60
 -12   0  -3   42.80    3.60
  12   0   3   36.70   11.40
  13   0   3   24.20    4.90
  13   0   3   13.70   18.50
 -13   0  -3   26.60    2.50
 -13   0  -3   28.40    3.50
 -13   0  -3   27.30    2.70
 -13   0  -3   26.20    2.70
  14   0   3   40.90    5.30
 -14   0  -3   37.90    3.70
 -14   0  -3   43.60    2.90
 -14   0  -3   42.30    3.30
  15   0   3    0.60    1.20
 -15   0  -3    0.70    0.90
 -15   0  -3   -0.20    0.50
  15   0   3    1.70    1.90
 -16   0  -3   13.60    1.40
  16   0   3   15.70    3.10
 -16   0  -3   12.70    2.10
  16   0   3    9.00    2.40
  17   0   3    0.50    1.50
  17   0   3    0.80    1.20
  17   0   3    1.00    2.40
 -17   0  -3    0.00    0.50
 -16  -1   3    1.30    0.70
  16  -1  -3    4.00    1.70
 -16  -1   3    1.40    1.40
 -16   1   3    1.20    2.00
 -16   1   3    1.60    0.80
  16   1  -3    1.30    2.10
 -16   1   3    1.30    0.60
  16   1  -3    1.00    0.90
  15  -1  -3    2.40    1.20
 -15  -1   3    1.90    1.80
 -15  -1   3    0.80    0.70
  15  -1  -3    0.30    1.70
  15  -1  -3   -1.40    3.40
 -15   1   3    1.30    1.00
 -15   1   3    0.40    0.60
  15   1  -3   -0.50    2.20
  14  -1  -3   35.60    3.40
  14  -1  -3   33.70    5.20
 -14  -1   3   35.70    3.30
 -14  -1   3   39.20    2.80
  14  -1  -3   25.60    5.00
  14   1  -3   39.70    3.20
 -14   1   3   30.70    2.80
 -14   1   3   36.20    3.30
  14   1  -3   27.40    9.70
 -14   1   3   32.90    2.30
  14   1  -3   40.00    5.70
  13  -1  -3   86.89    8.50
  13  -1  -3   78.29    8.30
 -13  -1   3   86.99    5.90
 -13  -1   3   85.39    6.00
 -13  -1   3   84.29   34.60
  13   1  -3   87.79    5.70
 -13   1   3   84.99    5.50
 -13   1   3   82.79    5.50
 -13   1   3   77.59    7.60
  13   1  -3   90.79    6.00
  13   1  -3   62.79   13.80
  13   1  -3   74.99    9.60
  12  -1  -3   34.60   13.30
 -12  -1   3   45.00   15.90
  12  -1  -3   44.30    6.00
 -12  -1   3   48.30    4.10
  12  -1  -3   27.20   16.60
  12  -1  -3   30.70    5.70
 -12  -1   3   46.50    3.40
 -12   1   3   46.20    3.40
  12   1  -3   33.40    9.40
  12   1  -3   43.90    3.90
 -12   1   3   43.60    4.00
  12   1  -3   32.40   12.70
  12   1  -3   35.80    6.10
 -12   1   3   47.30    3.70
 -12   1   3   43.70    3.50
  12   1  -3   43.60    3.90
 -11  -1   3   35.40    3.80
 -11  -1   3   29.00    3.20
 -11  -1   3   49.99   12.70
  11  -1  -3   27.80   14.30
 -11   1   3   26.00    2.80
 -11   1   3   26.50    2.50
  11   1  -3   30.10   10.30
  11   1  -3   23.30    2.70
 -11   1   3   18.40    8.40
  11   1  -3   25.20    2.90
 -11   1   3   18.40    3.70
  11   1  -3   33.70    6.70
 -11   1   3   27.70    2.60
  11   1  -3   25.60   10.30
  10  -1  -3   89.59   16.10
 -10  -1   3   90.89    5.60
  10  -1  -3   82.09   13.50
 -10  -1   3   93.49    6.20
  10  -1  -3  103.99    8.60
  10  -1  -3   97.29    6.40
 -10  -1   3   81.59   16.30
 -10   1   3   96.09   12.60
  10   1  -3   94.49    6.00
  10   1  -3   96.79    8.70
 -10   1   3  104.09   20.30
 -10   1   3   93.79    5.80
  10   1  -3   99.49    6.00
 -10   1   3   85.59    6.20
  10   1  -3   84.69   12.70
 -10   1   3   96.59    6.00
 -10   1   3   92.49    5.70
   9  -1  -3  101.29    6.50
   9  -1  -3   96.09    6.30
  -9  -1   3   98.39   14.10
   9  -1  -3   94.49    8.20
  -9  -1   3   88.79    5.80
   9  -1  -3   84.29   13.40
  -9  -1   3   91.89    5.90
  -9   1   3   89.89    5.50
   9   1  -3   88.69   11.70
  -9   1   3   82.99    6.10
  -9   1   3   87.69   16.50
   9   1  -3   87.69    5.60
   9   1  -3   90.69    5.60
  -9   1   3   94.59    5.70
  -9   1   3   89.09    5.80
  -9   1   3   97.79   11.40
   8  -1  -3   67.49   10.80
  -8  -1   3   79.49   12.20
  -8   1   3   79.39    5.00
   8   1  -3   81.29   10.00
   8   1  -3   81.99    4.70
  -8   1   3   59.09   12.50
  -7  -1   3  245.88   14.80
   7  -1  -3  290.07   14.90
  -7  -1   3  264.57   22.70
   7  -1  -3  265.67   20.60
  -7   1   3  267.37   23.20
   7   1  -3  312.37   19.90
   7   1  -3  271.17   13.40
  -7   1   3  264.07   13.90
  -6  -1   3  271.27   14.00
  -6  -1   3  262.87   14.00
  -6  -1   3  282.57   21.50
   6  -1  -3  273.97   19.10
  -6   1   3  270.37   22.40
   6   1  -3  245.38   12.80
  -6   1   3  255.47   13.30
   5  -1  -3  281.37   18.20
  -5  -1   3  270.17   20.00
  -5   1   3  266.37   20.70
  -5   1   3  258.27   17.60
   4  -1  -3  742.43   38.90
  -4  -1   3  731.33   40.70
  -4   1   3  699.53   41.70
  -4   1   3  757.42   39.20
  -3  -1   3 1746.03   86.49
   3  -1  -3 1731.83   85.09
  -3   1   3 1800.92   88.39
  -3   1   3 1755.92   85.69
   2  -1  -3  136.79    9.40
  -2  -1   3  158.88   10.40
   2  -1  -3  154.08   10.20
  -2   1   3  152.48   11.90
   2   1  -3  164.88    7.80
  -2   1   3  145.49   10.30
  -1  -1   3 1170.68   53.79
   1  -1  -3 1114.29   52.49
  -1  -1   3 1122.39   54.39
  -1  -1   3 1129.79   53.59
   1  -1  -3 1128.49   54.19
  -1   1   3 1158.18   54.59
  -1   1   3 1169.28   56.59
   1   1  -3  960.10   51.89
   1   1  -3 1053.29   51.89
   0  -1   3  213.78   11.50
   0  -1   3  212.28   12.70
   0  -1  -3  203.88   12.10
   0  -1   3  213.38   12.30
   0   1   3  214.98   12.20
   0   1   3  204.38   11.30
   0   1   3  211.48   14.10
   1  -1   3 1843.12   84.09
   1  -1   3 1829.52   83.59
   1  -1   3 1880.21   83.19
   1   1   3 1683.93   82.39
   1   1   3 1476.15   84.39
   1   1   3 1736.83   85.79
   2  -1   3    4.80    1.80
   2  -1   3    7.50    2.50
   2  -1   3    3.00    1.90
   2   1   3    4.90    2.00
   2   1   3   11.90    3.80
   2   1   3    5.00    1.20
   3  -1   3  188.78   12.60
   3  -1   3  174.68   12.30
   3   1   3  186.88   12.10
   3   1   3  154.88   10.70
   3   1   3  175.98   10.10
   3   1   3  173.68   14.80
   4  -1   3   94.29    9.90
   4  -1   3  120.29   13.20
   4   1   3  120.29    9.00
   4   1   3  117.39    8.00
   4   1   3  124.49   13.00
   4   1   3  126.19   10.60
   5  -1   3  709.03   45.20
   5  -1   3  841.32   45.10
   5   1   3  914.11   42.80
   5   1   3  779.92   41.10
   5   1   3  819.02   50.19
   6  -1   3  405.96   26.00
  -6  -1  -3  398.36   18.60
   6  -1   3  340.07   26.10
   6   1   3  416.26   23.40
  -6   1  -3  301.67   28.10
   6   1   3  336.07   17.50
  -6   1  -3  378.76   18.70
   6   1   3  384.66   30.40
  -7  -1  -3  203.18   21.70
   7  -1   3  228.38   18.90
  -7  -1  -3  223.88   11.20
   7  -1   3  201.98   19.30
   7   1   3  195.28   15.80
  -7   1  -3  222.18   11.30
   7   1   3  206.78   10.30
   8  -1   3   29.90    8.50
  -8  -1  -3   28.50    2.80
  -8  -1  -3   30.70    2.70
  -8  -1  -3   27.70   11.50
   8  -1   3   27.90    8.10
   8  -1   3   24.60    3.70
  -8   1  -3   33.10    2.70
   8   1   3   25.50    2.00
   8   1   3   37.20    6.50
  -9  -1  -3  168.28    9.20
   9  -1   3  145.99   10.50
  -9  -1  -3  175.58    9.30
  -9  -1  -3  172.48    9.20
   9  -1   3  141.79   18.20
  -9  -1  -3  149.39   21.40
   9  -1   3  153.58   18.80
  -9   1  -3  173.88    9.30
  -9   1  -3  173.58    9.50
  -9   1  -3  171.18    9.40
   9   1   3  168.08    8.70
   9   1   3  166.88    8.70
 -10  -1  -3   60.19    4.10
  10  -1   3   44.10   10.90
  10  -1   3   58.29    7.00
 -10  -1  -3   59.79    4.10
  10  -1   3   34.20   10.10
 -10  -1  -3   77.09   19.50
 -10  -1  -3   56.39    4.10
  10  -1   3   63.09    5.90
 -10   1  -3   57.89    4.20
 -10   1  -3   55.59    4.30
  10   1   3   58.29    5.70
  10   1   3   52.99    3.80
  10   1   3   62.09    3.90
  10   1   3   60.49    9.90
 -10   1  -3   56.59    4.30
 -11  -1  -3    1.90    1.20
 -11  -1  -3   13.20   17.50
  11  -1   3    0.90    1.40
  11  -1   3   15.30   12.10
  11  -1   3   -7.70    5.60
 -11  -1  -3    1.70    0.80
 -11  -1  -3    1.50    1.00
  11   1   3    0.70    1.40
  11   1   3    1.20    4.40
 -11   1  -3    2.10    1.10
 -11   1  -3    0.60    1.70
 -11   1  -3    1.20    0.70
  11   1   3    1.00    2.20
 -11   1  -3    2.00    1.10
  11   1   3    1.70    3.50
 -12  -1  -3   27.10    2.50
  12  -1   3   27.40   15.70
  12  -1   3   34.20   14.10
  12  -1   3   29.70    4.90
 -12  -1  -3   33.10    2.80
 -12   1  -3   23.70    3.20
  12   1   3   27.80    9.30
  12   1   3   27.60    2.90
 -12   1  -3   29.60    3.00
 -12   1  -3   30.00    2.90
  12   1   3   31.70    4.70
 -12   1  -3   34.10    2.90
  12   1   3   20.60   10.70
 -13  -1  -3    1.00    0.90
 -13  -1  -3    3.70    2.20
 -13  -1  -3    3.10    1.10
  13  -1   3    2.60    1.70
  13   1   3    1.10    2.00
 -13   1  -3    2.60    1.00
 -13   1  -3   -1.00    1.60
  13   1   3    6.20    6.90
 -13   1  -3    2.20    1.00
  14  -1   3   94.39    9.00
  14  -1   3   99.39    8.40
 -14  -1  -3   95.99    5.70
 -14  -1  -3   94.09    6.30
 -14   1  -3   97.39    5.80
 -14   1  -3   90.69    6.40
 -14   1  -3   95.49    5.90
 -14   1  -3   97.39    6.00
  14   1   3  109.19    9.00
  15  -1   3    4.20    2.50
 -15  -1  -3    7.40    1.10
  15  -1   3    2.00    1.50
 -15   1  -3    4.90    1.10
  15   1   3    7.40    2.30
 -15   1  -3    5.20    1.50
 -15   1  -3    2.40    2.00
 -15   1  -3    8.70    1.70
  16  -1   3   -0.60    2.30
 -16  -1  -3    5.80    0.90
  16  -1   3    5.10    1.60
  16  -1   3    1.40    1.70
 -16  -1  -3    2.60    0.80
  16   1   3    4.00    1.90
  16   1   3    4.00    1.60
 -16   1  -3    3.20    0.80
  16  -2  -3    7.80    2.20
 -16  -2   3   11.50    1.50
  15  -2  -3    1.10    1.70
 -15  -2   3    2.70    2.00
  15  -2  -3    2.90    4.50
 -15  -2   3    3.60    1.10
  15   2  -3    5.10    1.40
 -15   2   3    3.40    1.00
 -15   2   3    4.60    1.30
  15   2  -3    5.40    3.40
  14  -2  -3    0.80    1.80
 -14  -2   3    1.40    0.80
 -14  -2   3    2.30    2.50
  14  -2  -3    2.60    3.20
  14   2  -3    3.30    7.70
 -14   2   3   -3.10    1.90
 -14   2   3    1.50    0.70
  14   2  -3    8.20    4.00
 -14   2   3    1.10    0.70
  14   2  -3   -0.30    0.90
  14   2  -3    3.20    1.50
  13  -2  -3   10.00    3.10
 -13  -2   3   -6.10   16.60
 -13  -2   3   13.10    2.10
  13  -2  -3    2.90    5.40
  13   2  -3   17.40    2.40
 -13   2   3   14.80    2.00
 -13   2   3   13.00    2.00
 -13   2   3   13.80    1.80
  13   2  -3   13.20    7.80
 -13   2   3    9.40    2.10
  13   2  -3   20.40    5.10
  13   2  -3   14.10    2.30
  12  -2  -3   48.50   24.40
  12  -2  -3   73.79    8.90
 -12  -2   3   94.19    6.30
  12  -2  -3   99.69    6.50
 -12  -2   3   91.49   19.50
  12  -2  -3  107.89    9.40
  12  -2  -3   47.20   25.00
  12  -2  -3   78.99   15.90
 -12   2   3   92.29    6.00
 -12   2   3   89.89    6.50
 -12   2   3   94.99    5.80
 -12   2   3   80.09   19.10
  12   2  -3   86.99    9.30
  12   2  -3   69.09   17.70
  12   2  -3   88.29   18.30
 -12   2   3   97.39    6.20
  12   2  -3  103.99    6.40
  12   2  -3  100.09    6.20
  11  -2  -3  103.09    7.10
 -11  -2   3  105.59    6.90
  11  -2  -3   97.19   17.70
  11  -2  -3  108.39    9.50
 -11  -2   3  105.19    6.00
 -11  -2   3   86.29   17.60
 -11   2   3  104.19    7.20
  11   2  -3   90.79   13.90
  11   2  -3   99.59   10.30
 -11   2   3  104.59   16.90
  11   2  -3  114.09    6.80
 -11   2   3  107.09    6.60
 -11   2   3  108.39    6.50
  10  -2  -3  357.96   20.60
  10  -2  -3  295.17   28.30
 -10  -2   3  320.67   30.10
  10  -2  -3  340.37   17.40
 -10  -2   3  331.97   16.10
 -10  -2   3  322.47   17.00
  10  -2  -3  328.77   32.10
  10  -2  -3  266.27   19.40
 -10   2   3  332.07   16.90
  10   2  -3  338.47   26.50
  10   2  -3  330.27   16.60
 -10   2   3  326.97   16.70
 -10   2   3  299.77   26.30
  10   2  -3  327.87   16.40
 -10   2   3  328.47   16.80
 -10   2   3  297.27   17.30
   9  -2  -3   89.09    9.00
  -9  -2   3   92.39    5.70
   9  -2  -3  103.19    8.70
   9  -2  -3   92.39   14.80
  -9  -2   3  111.79    6.50
   9  -2  -3   99.09    6.70
   9  -2  -3   91.09   16.70
  -9  -2   3   98.99   14.10
  -9   2   3  106.79    6.40
  -9   2   3   91.49    6.80
  -9   2   3  101.29    6.10
  -9   2   3   95.99   13.20
   9   2  -3   93.79    5.80
   9   2  -3  116.49   12.40
  -9   2   3   98.69    6.10
   9   2  -3  100.79    5.80
   8  -2  -3  113.99    7.50
  -8  -2   3  111.19   15.50
   8  -2  -3  116.19   16.30
   8  -2  -3  144.79   15.40
   8   2  -3  115.09    6.40
  -8   2   3  115.89   13.60
  -8   2   3  125.09    7.30
  -8   2   3  121.79    7.20
   7  -2  -3  201.28   17.60
   7  -2  -3  215.38   20.40
  -7  -2   3  234.58   20.60
   7   2  -3  208.88   10.40
  -7   2   3  203.58   21.70
  -7   2   3  211.38   11.30
  -7   2   3  217.88   18.30
   6  -2  -3  169.58   14.00
  -6  -2   3  150.58   24.00
  -6  -2   3  157.38   15.00
   6  -2  -3  143.59   15.30
   6   2  -3  157.18    8.00
  -6   2   3  163.08   14.50
  -6   2   3  154.18    8.30
   6   2  -3  126.99   10.50
  -6   2   3  150.18   17.30
   5  -2  -3  396.16   26.40
  -5  -2   3  424.46   26.70
  -5  -2   3  366.66   28.70
   5  -2  -3  404.06   24.40
  -5   2   3  386.76   19.30
  -5   2   3  410.56   26.00
   5   2  -3  388.66   21.50
  -5   2   3  358.46   28.00
  -4  -2   3  627.04   35.90
  -4  -2   3  566.94   32.50
   4  -2  -3  544.15   33.20
   4  -2  -3  542.45   31.00
  -4   2   3  562.24   32.90
  -4   2   3  513.65   34.60
   3  -2  -3   40.90    6.70
   3  -2  -3   42.80    5.10
  -3  -2   3   41.40    5.40
   3   2  -3   43.70    4.00
   3   2  -3   41.80    4.20
  -3   2   3   34.70    5.60
  -3   2   3   47.60    7.50
  -2  -2   3  313.47   19.70
   2  -2  -3  337.97   20.80
  -2  -2   3  346.37   18.20
  -2  -2   3  351.66   19.20
   2  -2  -3  331.47   19.00
  -2   2   3  339.37   20.60
   2   2  -3  284.17   18.10
  -2   2   3  320.67   21.80
  -1  -2   3  203.88   14.50
   1  -2  -3  224.48   13.40
   1  -2  -3  210.08   14.60
  -1  -2   3  206.58   14.10
  -1   2   3  221.98   15.00
   0  -2  -3   26.90    3.60
   0  -2   3   30.50    4.70
   0  -2  -3   28.70    4.40
   0  -2   3   35.00    4.90
   0   2   3   27.40    6.60
   0   2   3   23.90    3.70
   0   2   3   21.60    4.60
   1  -2   3 1813.52   84.39
   1  -2   3 1565.64   92.89
   1   2   3 1671.13   86.09
   1   2   3 1698.23   81.69
   2  -2   3 1432.26   67.99
   2  -2   3 1400.66   67.69
   2   2   3 1154.18   67.79
   2   2   3 1276.77   66.49
   2   2   3 1344.57   70.59
   3  -2   3 1642.14   80.79
   3  -2   3 1617.64   80.99
   3   2   3 1609.64   75.89
   3   2   3 1559.34   84.49
   3   2   3 1491.95   80.19
   4  -2   3  719.73   41.10
   4  -2   3  673.03   40.00
   4   2   3  704.03   34.80
   4   2   3  737.83   45.60
   4   2   3  643.44   38.20
   5  -2   3 3119.89  149.29
   5  -2   3 3240.88  150.98
   5   2   3 2797.12  160.48
   5   2   3 3045.60  142.39
   5   2   3 3157.58  144.49
   5   2   3 3094.39  145.69
   5   2   3 2604.44  139.29
   6  -2   3  173.38   16.50
   6  -2   3  180.78   18.10
   6   2   3  162.38   11.60
  -6   2  -3  159.68    9.00
   6   2   3  190.38   13.60
   6   2   3  150.38    8.20
   6   2   3  165.98   19.30
   7  -2   3   97.39   13.30
   7   2   3   83.19    4.50
  -7   2  -3   84.99    5.30
   8  -2   3  289.57   24.90
  -8  -2  -3  251.37   13.20
  -8  -2  -3  250.27   25.80
   8  -2   3  251.97   26.70
  -8   2  -3  280.17   14.50
   8   2   3  239.38   19.20
   8   2   3  240.88   12.60
  -9  -2  -3  318.07   15.90
   9  -2   3  275.17   36.70
  -9  -2  -3  317.77   16.20
   9  -2   3  309.37   18.10
  -9  -2  -3  278.97   31.50
   9  -2   3  322.57   35.50
   9  -2   3  294.57   20.00
   9  -2   3  331.27   21.00
   9   2   3  309.57   15.20
   9   2   3  311.97   17.90
  -9   2  -3  308.27   16.00
  -9   2  -3  305.97   16.30
   9   2   3  320.87   15.20
  -9   2  -3  327.97   16.40
  10  -2   3  160.48   13.50
 -10  -2  -3  141.39   21.90
  10  -2   3  143.89   12.00
 -10  -2  -3  156.58    8.60
  10  -2   3  137.59   12.00
  10  -2   3  156.38   26.10
  10  -2   3  196.48   32.10
 -10   2  -3  152.38    8.70
  10   2   3  148.99   10.60
  10   2   3  159.88    8.30
 -10   2  -3  144.19    8.90
  10   2   3  154.08    8.10
 -10   2  -3  159.08    9.10
  11  -2   3  158.18   11.30
 -11  -2  -3  137.09   27.50
  11  -2   3  164.88   13.60
 -11  -2  -3  152.28    8.50
  11  -2   3  127.69   11.90
  11  -2   3  129.29   22.80
 -11   2  -3  147.59    8.60
 -11   2  -3  148.19    9.00
  11   2   3  154.38   11.10
  11   2   3  150.18    8.30
 -11   2  -3  156.28    8.90
  11   2   3  161.78    8.80
 -12  -2  -3   23.20    2.50
  12  -2   3   20.40    5.20
 -12  -2  -3   32.50   20.50
  12  -2   3   34.50   21.20
  12  -2   3   32.60   16.10
  12  -2   3   25.80    4.50
  12   2   3   28.20    8.20
 -12   2  -3   29.80    3.00
  12   2   3   29.90    2.90
  12   2   3   28.60    2.70
 -12   2  -3   25.10    2.70
 -12   2  -3   26.40    2.80
  12   2   3   24.70    4.40
 -13  -2  -3   72.39    4.70
  13  -2   3   74.19    7.10
  13  -2   3   78.59    8.80
 -13   2  -3   67.19    5.10
  13   2   3   83.89    7.50
 -13   2  -3   75.49    5.10
  13   2   3   77.89    4.70
 -13   2  -3   74.19    5.00
 -14  -2  -3   14.50    2.10
 -14  -2  -3   17.90    1.70
  14  -2   3   11.80    3.80
  14  -2   3   11.70    2.90
 -14   2  -3   13.60    1.90
  14   2   3    4.70    7.50
  14   2   3   14.40    3.10
 -14   2  -3   19.70    2.00
 -14   2  -3   17.60    1.90
 -15  -2  -3    7.90    1.10
  15  -2   3    3.70    2.90
 -15  -2  -3    6.00    1.30
  15  -2   3    3.30    2.00
  15   2   3    8.60    2.50
 -15   2  -3    8.50    1.30
 -15   2  -3    6.70    1.40
 -15   2  -3    5.80    1.30
  16  -2   3   39.40    5.10
  16  -2   3   55.89    4.30
 -16  -2  -3   52.09    3.30
 -16   2  -3   43.00    2.60
 -16   2  -3   50.89    3.40
  16   2   3   58.09    5.00
  16  -3  -3    2.80    1.20
 -16  -3   3    1.80    1.40
 -15  -3   3    9.80    3.00
 -15   3   3    8.80    1.10
 -14  -3   3    5.40    1.20
  14  -3  -3    1.50    3.30
 -14  -3   3    2.50    2.30
  14  -3  -3    5.10    2.40
 -14   3   3    6.20    1.30
  14   3  -3    6.30    1.30
 -14   3   3    3.60    1.20
  14   3  -3    3.30    1.40
 -14   3   3    4.20    0.90
 -13  -3   3    6.90    1.50
 -13  -3   3    5.50    3.00
  13   3  -3    4.90    6.40
 -13   3   3    5.00    1.20
  13   3  -3    4.60    1.30
  13   3  -3    5.80    1.40
 -13   3   3    6.70    1.40
 -13   3   3    6.70    1.50
 -12  -3   3   30.90    3.20
  12  -3  -3   45.10    7.30
 -12  -3   3   10.30   14.30
 -12  -3   3   20.60    6.50
 -12   3   3   31.50    3.40
 -12   3   3   31.30    3.10
  12   3  -3   30.00    3.60
 -12   3   3   32.60    3.10
  12   3  -3   30.30    3.00
 -11  -3   3  148.69   20.90
  11  -3  -3  177.58   12.90
 -11  -3   3  171.08    9.60
  11  -3  -3  158.68   38.00
 -11  -3   3  169.68   17.50
  11  -3  -3  142.09   22.10
  11   3  -3  164.98    9.30
  11   3  -3  169.88    9.30
 -11   3   3  162.78    9.80
 -11   3   3  166.88    9.40
  11   3  -3  147.69   19.90
 -11   3   3  164.08    9.40
 -10  -3   3  303.87   15.90
  10  -3  -3  320.07   19.60
 -10  -3   3  315.27   29.50
  10  -3  -3  292.77   34.50
  10  -3  -3  301.47   32.00
 -10  -3   3  331.57   25.00
  10  -3  -3  251.37   19.60
 -10   3   3  298.77   15.80
  10   3  -3  301.47   15.40
 -10   3   3  306.17   18.40
 -10   3   3  266.37   26.70
  10   3  -3  301.47   16.80
 -10   3   3  303.07   15.80
  10   3  -3  339.87   25.80
  -9  -3   3  252.97   13.30
  -9  -3   3  223.78   23.30
   9  -3  -3  221.48   28.60
   9  -3  -3  183.28   25.20
   9  -3  -3  291.47   29.20
   9  -3  -3  239.28   18.50
   9  -3  -3  205.58   15.90
  -9  -3   3  251.97   22.70
   9   3  -3  242.98   11.90
  -9   3   3  202.68   22.10
  -9   3   3  240.98   12.90
  -9   3   3  242.28   12.60
  -9   3   3  236.28   12.80
   9   3  -3  225.08   11.90
   8  -3  -3   86.09   17.20
   8  -3  -3   91.09    8.10
   8  -3  -3   71.29   14.80
  -8  -3   3   97.09   11.50
  -8  -3   3   87.99   13.50
   8  -3  -3   85.49   12.00
   8  -3  -3   96.49   16.70
  -8  -3   3   92.99    5.70
  -8   3   3   83.99   15.40
   8   3  -3   82.69    4.80
  -8   3   3   86.09    5.50
   8   3  -3   74.99    4.80
  -8   3   3   98.89    6.00
  -8   3   3   92.99    5.60
  -7  -3   3  258.97   19.50
   7  -3  -3  216.68   23.30
   7  -3  -3  217.28   25.30
   7  -3  -3  203.98   28.60
  -7  -3   3  272.77   27.60
   7  -3  -3  222.18   14.40
  -7   3   3  232.78   12.30
  -7   3   3  214.78   12.20
  -7   3   3  210.48   20.30
   6  -3  -3  176.38   16.90
   6  -3  -3  174.28   11.70
   6  -3  -3  193.28   22.50
  -6  -3   3  199.78   16.20
  -6  -3   3  185.68   16.80
  -6  -3   3  175.88   15.80
  -6   3   3  182.58   17.50
   6   3  -3  164.98    8.80
   6   3  -3  181.98   12.90
  -6   3   3  176.78    9.80
   5  -3  -3  164.48   14.80
  -5  -3   3  178.78   17.60
   5  -3  -3  145.19   16.70
  -5  -3   3  167.58   14.30
  -5   3   3  166.58    8.80
   5   3  -3  146.99    7.90
  -5   3   3  157.98   15.50
   4  -3  -3  214.68   17.00
  -4  -3   3  229.28   16.00
   4  -3  -3  223.28   19.30
  -4  -3   3  237.28   17.50
   4   3  -3  239.88   14.80
  -4   3   3  210.18   11.70
  -4   3   3  211.58   18.10
   4   3  -3  229.08   14.90
   3  -3  -3  216.68   20.50
  -3  -3   3  221.98   13.30
  -3  -3   3  216.48   13.00
   3  -3  -3  213.68   17.80
   3  -3  -3  213.08   15.70
  -3   3   3  187.58   10.50
   3   3  -3  191.78   15.90
   3   3  -3  179.18   13.40
  -3   3   3  210.18   16.80
   2  -3  -3  160.48   12.60
  -2  -3   3  142.99   12.50
   2  -3  -3  134.09   15.80
   2  -3  -3  165.98   14.20
   2   3  -3  125.39   11.70
  -2   3   3  169.18   13.60
   2   3  -3  139.59    8.70
   1  -3  -3  322.87   22.40
  -1  -3   3  333.57   22.20
   1  -3  -3  332.27   20.80
  -1  -3   3  318.97   21.90
   1  -3  -3  329.77   23.70
  -1   3   3  333.27   21.60
   1   3  -3  336.17   19.30
   0  -3  -3   98.89    8.70
   0  -3   3   94.59   10.30
   0  -3  -3   94.69    9.90
   0  -3  -3   85.69   11.20
   0  -3   3  102.89   10.30
   0   3   3   72.79   10.50
   0   3   3   90.89    8.70
   1  -3   3  746.33   42.80
   1  -3   3  796.82   43.60
  -1  -3  -3  702.53   42.90
  -1  -3  -3  734.53   41.70
   1   3   3  754.62   39.70
   2  -3   3   33.70    7.40
   2  -3   3   36.30    7.10
  -2  -3  -3   40.50   10.40
   2   3   3   39.40    4.70
   2   3   3   24.70    6.30
   3  -3   3  334.47   24.90
   3  -3   3  339.07   24.30
   3   3   3  295.57   15.70
   3   3   3  329.37   18.50
   3   3   3  304.17   23.60
   4  -3   3  398.16   29.40
   4  -3   3  414.86   29.10
   4   3   3  381.46   26.80
   4   3   3  412.66   21.80
   4   3   3  362.66   19.00
   5  -3   3  122.59   15.30
   5  -3   3   96.09   13.10
   5   3   3   91.09   10.40
   5   3   3   96.99    7.60
   5   3   3   89.29    9.30
   5   3   3   89.19    5.20
   6  -3   3  139.89   12.00
   6  -3   3  131.39   14.70
   6  -3   3  153.98   18.70
   6  -3   3  166.98   20.00
   6  -3   3  134.19   20.40
   6   3   3  154.68   12.60
   6   3   3  141.39   10.80
   6   3   3  141.09    7.50
   6   3   3  146.79    7.90
   6   3   3  157.68   13.60
  -6   3  -3  128.29    7.90
  -7  -3  -3  228.78   11.80
   7  -3   3  245.08   25.70
   7  -3   3  193.78   13.30
   7  -3   3  230.08   17.30
   7  -3   3  228.78   30.60
   7  -3   3  215.58   16.70
   7  -3   3  270.27   28.00
   7   3   3  208.58   11.10
   7   3   3  222.58   11.30
   7   3   3  268.07   18.80
  -7   3  -3  234.68   12.20
   8  -3   3   85.99   10.30
   8  -3   3   99.99   10.00
  -8  -3  -3   90.09    5.30
   8  -3   3   86.49   21.00
   8  -3   3   84.59   18.40
  -8  -3  -3  106.49   17.50
   8  -3   3   82.19    7.30
  -8   3  -3   82.29    6.10
  -8   3  -3   93.09    5.80
   8   3   3   85.89    4.70
  -8   3  -3   76.49    6.10
   8   3   3   88.49    7.80
   8   3   3   90.09    4.80
  -9  -3  -3  245.38   29.00
  -9  -3  -3  292.47   13.90
   9  -3   3  219.98   36.40
   9  -3   3  277.67   19.10
   9  -3   3  249.78   24.40
   9  -3   3  266.67   16.60
   9   3   3  245.78   21.70
  -9   3  -3  274.57   14.50
   9   3   3  274.97   13.20
   9   3   3  262.67   16.30
  -9   3  -3  288.17   14.50
  -9   3  -3  270.37   14.10
 -10  -3  -3  138.49    7.40
  10  -3   3  135.79   10.10
  10  -3   3   85.69   25.90
  10  -3   3  103.19   22.60
  10  -3   3  133.09   13.30
 -10  -3  -3   97.29   18.90
  10  -3   3  113.39   11.10
  10   3   3  128.69    8.00
  10   3   3  140.69    7.10
  10   3   3  126.59   10.20
 -10   3  -3  140.19    8.80
 -10   3  -3  141.29    7.90
 -10   3  -3  142.29    8.20
  11  -3   3  -10.10   23.50
  11  -3   3   37.60    5.10
 -11  -3  -3   37.70    2.90
  11  -3   3   40.80    7.10
  11  -3   3   38.60    7.50
  11  -3   3   29.50   15.10
 -11  -3  -3   14.40   16.90
  11  -3   3   25.60   26.90
  11   3   3   42.70    3.10
  11   3   3   50.39    5.90
 -11   3  -3   38.50    3.60
  11   3   3   43.10    3.10
 -11   3  -3   30.90    3.10
 -11   3  -3   40.00    3.50
  12  -3   3   18.10   10.20
  12  -3   3   38.50    6.80
 -12  -3  -3   33.40    2.70
 -12  -3  -3   19.10   22.60
  12  -3   3   30.90    4.80
 -12   3  -3   39.40    3.40
  12   3   3   40.60    3.10
  12   3   3   32.80    9.20
  12   3   3   28.00    5.10
 -12   3  -3   34.70    3.00
 -12   3  -3   35.00    3.10
  12   3   3   39.00    3.00
  13  -3   3    3.10    6.00
  13  -3   3    9.20    3.30
  13  -3   3    5.50    2.20
  13   3   3    7.30    2.40
 -13   3  -3    5.10    1.30
  13   3   3    7.10    1.30
 -13   3  -3    6.50    1.60
  13   3   3    8.40    2.80
 -13   3  -3    5.80    1.20
  13   3   3    6.60    6.20
  14  -3   3   -2.10    2.80
 -14  -3  -3   -1.00    1.20
 -14  -3  -3    0.80    0.60
  14  -3   3    4.80    3.50
  14   3   3   -0.80    2.50
 -14   3  -3    1.20    0.60
 -14   3  -3   -0.10    0.90
 -14   3  -3    3.00    1.10
 -15  -3  -3    8.60    1.30
  15  -3   3    8.00    1.70
 -15  -3  -3    3.90    2.00
 -15   3  -3    7.70    1.10
 -15   3  -3    7.10    1.10
  15   3   3   11.80    2.80
 -14  -4   3    8.70    3.20
 -14  -4   3   14.20    1.70
 -14   4   3    9.30    1.70
 -14   4   3   13.90    1.50
  14   4  -3   13.10    2.00
 -14   4   3   14.90    1.40
  14   4  -3   15.80    1.90
  13  -4  -3    8.60    2.30
 -13  -4   3    5.70    2.80
 -13  -4   3   10.10    1.50
  13  -4  -3    4.70    4.00
 -13   4   3    8.60    2.30
  13   4  -3   10.10    1.80
  13   4  -3    9.40    1.60
 -13   4   3    9.60    1.50
 -13   4   3   10.20    1.40
 -12  -4   3    1.50    2.10
 -12  -4   3    1.40    2.70
  12  -4  -3    1.70    1.80
 -12  -4   3    2.30    0.90
  12  -4  -3    1.50    3.40
  12   4  -3    7.10   11.40
  12   4  -3    3.10    1.00
 -12   4   3    1.80    1.00
 -12   4   3    2.90    1.00
  12   4  -3    2.20    1.00
 -12   4   3    2.40    0.90
  11  -4  -3   94.99    8.60
 -11  -4   3   89.19    5.50
 -11  -4   3   73.99   10.70
 -11  -4   3   79.89   18.50
 -11   4   3   86.19    6.00
 -11   4   3   94.79    5.80
  11   4  -3   88.99    5.60
 -11   4   3   87.89    5.70
  11   4  -3   83.59    5.40
  11   4  -3   68.69   11.90
  10  -4  -3   43.10   21.70
  10  -4  -3   64.69    7.10
 -10  -4   3   64.89    4.40
 -10  -4   3   48.80   12.50
  10  -4  -3   42.40   13.70
 -10  -4   3   57.59    9.50
  10   4  -3   75.09   11.40
 -10   4   3   38.40   12.70
  10   4  -3   61.99    4.10
  10   4  -3   62.29    4.10
 -10   4   3   59.49    4.80
 -10   4   3   61.89    4.50
 -10   4   3   62.99    4.50
  -9  -4   3   33.30    9.80
  -9  -4   3   23.30    2.40
  -9  -4   3   29.40    6.70
   9  -4  -3   12.30   15.70
   9  -4  -3   24.00    4.70
   9  -4  -3   15.20   17.60
   9  -4  -3   15.60    5.50
   9  -4  -3   21.00    9.80
  -9   4   3    7.20    8.80
   9   4  -3   16.30    1.80
  -9   4   3   20.70    2.40
  -9   4   3   20.60    2.40
  -9   4   3   20.70    2.70
   9   4  -3   19.70    1.80
   8  -4  -3  252.67   28.50
   8  -4  -3  221.18   30.80
  -8  -4   3  287.07   22.50
   8  -4  -3  287.67   17.60
  -8  -4   3  273.77   23.20
   8  -4  -3  241.98   17.60
  -8  -4   3  289.87   14.10
   8  -4  -3  237.48   33.50
   8   4  -3  276.47   13.30
  -8   4   3  282.17   14.40
   8   4  -3  252.67   13.70
  -8   4   3  256.47   25.60
  -8   4   3  296.07   14.90
  -8   4   3  279.27   14.40
  -7  -4   3  163.58   15.60
  -7  -4   3  177.58   14.10
   7  -4  -3  172.38   11.70
   7  -4  -3  150.78   22.90
   7  -4  -3  143.19   25.00
   7  -4  -3  132.79   12.50
   7  -4  -3  168.08   21.10
  -7  -4   3  165.58   15.90
  -7  -4   3  168.28    8.80
  -7   4   3  170.78    9.50
  -7   4   3  162.18    9.10
   7   4  -3  155.18    8.00
  -7   4   3  154.18    9.00
  -7   4   3  132.19   17.50
   7   4  -3  145.09    8.00
  -6  -4   3  352.36   17.20
   6  -4  -3  317.27   31.50
   6  -4  -3  379.16   32.40
   6  -4  -3  311.97   27.40
   6  -4  -3  290.17   20.90
  -6  -4   3  353.36   23.80
  -6  -4   3  381.06   25.50
   6  -4  -3  366.66   20.30
  -6  -4   3  336.67   23.20
  -6  -4   3  337.57   25.80
   6   4  -3  390.16   23.30
  -6   4   3  363.06   18.00
  -6   4   3  334.07   17.60
  -6   4   3  327.17   17.60
  -6   4   3  339.07   28.30
   6   4  -3  339.07   16.60
  -5  -4   3  188.28    9.70
  -5  -4   3  196.58   16.10
   5  -4  -3  199.98   21.50
  -5  -4   3  197.68   13.50
  -5  -4   3  186.58   13.90
   5  -4  -3  177.08   18.30
   5  -4  -3  199.58   21.40
  -5  -4   3  200.88   15.90
  -5  -4   3  178.18   15.80
   5  -4  -3  183.28   12.10
  -5   4   3  198.18   18.90
   5   4  -3  180.68    9.30
  -5   4   3  168.78   10.00
  -5   4   3  194.78   10.40
  -5   4   3  169.98   10.00
   4  -4  -3   52.39    5.70
  -4  -4   3   39.20    6.70
   4  -4  -3   44.10   11.00
   4  -4  -3   41.40    9.00
  -4  -4   3   37.00    6.90
  -4  -4   3   46.90   13.70
  -4   4   3   43.20    3.50
   4   4  -3   45.80    6.20
  -4   4   3   48.10    9.20
   4   4  -3   52.19    7.20
   3  -4  -3  128.89   15.60
  -3  -4   3  121.09   12.50
   3  -4  -3  137.49   14.00
   3  -4  -3  122.99    9.00
  -3  -4   3  143.89   12.30
   3  -4  -3  162.28   17.40
  -3  -4   3  132.49    9.70
   3   4  -3  131.59   12.80
  -3   4   3  133.79    7.60
  -3   4   3  118.59   13.70
   3   4  -3  117.49   11.10
  -2  -4   3   66.19    9.20
   2  -4  -3   52.09   13.10
  -2  -4   3   61.29    6.40
   2  -4  -3   64.99   12.50
   2  -4  -3   53.99    8.80
  -2  -4   3   57.59    9.20
   2   4  -3   62.39    5.70
   2   4  -3   57.29    9.10
  -2   4   3   67.29    4.30
  -2   4   3   75.99    9.70
  -1  -4   3   46.20    8.10
   1  -4  -3   52.89    9.40
   1  -4  -3   47.20    7.60
  -1  -4   3   50.69    8.70
   1  -4  -3   39.10   10.50
   1   4  -3   44.00    6.60
  -1   4   3   32.00    8.90
   1   4  -3   37.10    8.10
  -1   4   3   49.40    3.50
  -1   4   3   52.19    7.90
   0  -4  -3  145.59   17.30
   0  -4   3  173.88   17.90
   0  -4  -3  172.68   16.50
   0  -4   3  190.68   17.30
   0   4  -3  175.08   14.30
   0   4   3  173.08    9.30
   0   4   3  185.98   14.70
   0   4   3  134.99   20.60
   1  -4   3  257.07   21.20
   1  -4   3  249.18   21.70
  -1  -4  -3  262.37   23.00
  -1   4  -3  229.48   18.60
   1   4   3  254.17   12.90
   1   4   3  222.38   22.90
   1   4   3  268.67   17.90
   2  -4   3   42.30   10.60
   2  -4   3   44.90    6.10
  -2  -4  -3   35.40    6.40
   2  -4   3   37.40    8.40
   2  -4   3   38.10    5.50
   2  -4   3   53.29    9.70
   2   4   3   37.10    5.40
   2   4   3   28.50    7.80
  -2   4  -3   32.50    7.00
   2   4   3   32.50    2.70
   3  -4   3   53.79   11.10
   3  -4   3   56.09    5.90
   3  -4   3   68.79   10.60
   3  -4   3   39.00   10.00
   3  -4   3   56.89   10.70
  -3  -4  -3   42.50    7.90
   3  -4   3   61.19    6.70
   3  -4   3   55.09    6.90
  -3  -4  -3   55.39    7.90
   3   4   3   50.99    9.60
   3   4   3   51.59    3.60
   3   4   3   53.59    6.10
   4  -4   3   36.20   12.30
   4  -4   3   33.40    4.20
   4  -4   3   25.10    4.90
   4  -4   3   34.30   10.50
  -4  -4  -3   24.20    5.70
   4  -4   3   32.70    7.50
   4  -4   3   33.60   10.20
   4   4   3   27.60    4.50
   4   4   3   35.40    7.90
   4   4   3   32.20    2.90
  -5  -4  -3   71.39    9.40
   5  -4   3   71.29    6.20
   5  -4   3   93.29   17.30
  -5  -4  -3   52.09    8.70
   5  -4   3   55.59    7.70
   5  -4   3   69.29   14.00
   5  -4   3   75.79    8.40
   5  -4   3   69.69   10.90
   5  -4   3   65.49   14.40
   5   4   3   69.09    4.20
   5   4   3   57.59    4.60
   5   4   3   71.19   10.40
   5   4   3   61.59    8.60
   6  -4   3    4.40    8.60
   6  -4   3   13.70    4.70
   6  -4   3   18.80    6.10
   6  -4   3   20.70    5.70
  -6  -4  -3    7.70    4.90
  -6  -4  -3   12.80    5.00
   6  -4   3   39.20   14.10
   6  -4   3    4.90    7.60
   6   4   3   13.90    1.50
   6   4   3   19.50    1.70
   6   4   3   24.20    4.90
   6   4   3   17.60    7.40
  -6   4  -3   18.70    3.10
   6   4   3   24.50    5.90
   7  -4   3  212.28   29.80
   7  -4   3  188.48   29.60
   7  -4   3  211.78   18.10
   7  -4   3  225.48   17.00
   7  -4   3  215.58   29.10
   7  -4   3  240.98   12.90
  -7  -4  -3  211.98   19.60
  -7  -4  -3  217.08   25.80
   7   4   3  208.78   11.00
   7   4   3  260.57   20.10
   7   4   3  216.08   11.20
  -7   4  -3  224.18   12.10
   8  -4   3   59.69    8.50
   8  -4   3   49.60   17.80
   8  -4   3   52.09   17.20
  -8  -4  -3   49.90    7.70
  -8  -4  -3   53.89    9.60
  -8  -4  -3   66.49   17.40
   8  -4   3   62.39    9.30
   8   4   3   61.09    9.70
   8   4   3   62.69    3.60
   8   4   3   57.49    3.40
  -8   4  -3   52.79    4.80
  -8   4  -3   65.59    4.50
   9  -4   3   81.29    6.80
   9  -4   3   60.49   18.30
   9  -4   3   80.39   10.20
  -9  -4  -3   59.59   10.40
   9  -4   3   57.59    9.30
   9  -4   3   77.19   21.80
   9  -4   3   48.80   25.70
  -9  -4  -3   91.19   22.00
   9   4   3   77.39    4.30
   9   4   3   79.39    4.40
  -9   4  -3   77.69    5.40
   9   4   3   54.79   11.50
  -9   4  -3   81.49    5.20
  -9   4  -3   79.39    5.40
 -10  -4  -3  263.17   30.70
  10  -4   3  281.07   21.90
  10  -4   3  263.47   18.80
  10  -4   3  312.57   16.80
  10  -4   3  293.37   39.10
  10  -4   3  256.67   44.70
 -10   4  -3  287.27   15.10
 -10   4  -3  295.97   14.90
  10   4   3  277.07   14.00
 -10   4  -3  279.97   15.20
  10   4   3  286.67   14.10
  11  -4   3   63.19    8.60
 -11  -4  -3   43.00    8.00
  11  -4   3   27.10   16.60
  11  -4   3   40.80    7.80
 -11  -4  -3    3.70   25.50
  11  -4   3   66.99    5.50
 -11   4  -3   52.39    4.00
  11   4   3   62.19    3.80
  11   4   3   60.39    3.70
 -11   4  -3   59.49    4.30
 -11   4  -3   52.89    4.10
  12  -4   3    3.80    1.80
 -12  -4  -3    4.60    2.80
  12  -4   3    0.70    2.90
  12  -4   3    0.10    4.70
 -12   4  -3    3.80    1.20
  12   4   3    7.20    1.30
  12   4   3    5.50    1.10
  12   4   3   12.90    6.50
 -12   4  -3    3.10    1.10
 -12   4  -3    5.70    1.30
 -13  -4  -3   28.60    2.60
  13  -4   3   24.00    5.90
 -13   4  -3   26.60    2.70
  13   4   3   24.60    2.50
 -13   4  -3   30.20    2.40
 -13   4  -3   25.90    2.40
 -14  -4  -3   18.60    1.90
 -14   4  -3   19.60    1.80
 -14   4  -3   17.60    1.90
 -14   4  -3   23.20    1.90
 -15   4  -3   27.30    1.90
 -13   5   3   14.40    1.50
  13   5  -3   13.60    1.70
 -13   5   3   15.40    1.50
  13   5  -3   15.60    1.70
 -12  -5   3   12.00    2.50
  12   5  -3   14.20    1.80
 -12   5   3   12.80    1.70
 -12   5   3   14.70    1.90
  12   5  -3   15.40    1.80
 -12   5   3   15.80    1.70
  11  -5  -3    2.60    3.50
  11  -5  -3    7.20    2.00
 -11  -5   3    4.10    2.80
 -11   5   3    4.00    1.10
 -11   5   3    4.20    1.00
  11   5  -3    6.00    1.20
  11   5  -3    5.30    1.20
 -11   5   3    6.10    1.40
 -10  -5   3    5.10    2.70
  10  -5  -3    3.10    4.50
  10  -5  -3    5.00    2.20
 -10  -5   3    7.60    1.20
  10   5  -3    6.00    1.20
 -10   5   3    6.70    1.50
 -10   5   3    4.40    1.20
  10   5  -3    1.20    6.80
  10   5  -3    4.20    1.00
 -10   5   3    5.40    1.50
   9  -5  -3   14.50    3.30
   9  -5  -3    9.90    6.20
  -9  -5   3   14.10    1.60
  -9  -5   3   15.60    5.00
   9   5  -3   14.50    1.60
  -9   5   3   14.40    2.10
  -9   5   3   12.70    1.90
  -9   5   3   11.40    2.30
   9   5  -3   15.40    1.50
  -8  -5   3    5.80    1.00
   8  -5  -3    1.90   17.60
   8  -5  -3    4.20    5.20
  -8  -5   3    5.10    2.80
  -8  -5   3    3.90    2.70
   8  -5  -3    5.70    2.50
   8  -5  -3    6.40    4.90
  -8   5   3    3.60    1.20
  -8   5   3    4.10    1.20
  -8   5   3    5.10    1.30
   8   5  -3    5.30    1.00
   8   5  -3    3.80    0.90
   8   5  -3    7.70    4.00
  -8   5   3   -1.70    8.90
   7  -5  -3   23.80    8.60
   7  -5  -3   35.50   18.60
  -7  -5   3   31.70    6.40
   7  -5  -3   23.20   14.30
   7  -5  -3   25.40    5.30
  -7  -5   3   35.00    6.30
   7  -5  -3   33.80    4.70
   7   5  -3   32.90    2.30
  -7   5   3   31.00    3.00
  -7   5   3   31.20    3.20
  -7   5   3   32.40    2.90
  -7   5   3   13.80    9.20
   7   5  -3   31.80    2.20
  -6  -5   3    6.50    4.20
   6  -5  -3    2.60   13.70
   6  -5  -3    8.30    3.50
   6  -5  -3    4.40    2.10
   6  -5  -3    4.70   11.70
  -6  -5   3    7.80    3.40
  -6  -5   3   11.40    4.50
   6  -5  -3    6.50    5.30
  -6   5   3   12.00    7.70
  -6   5   3   12.90    1.90
   6   5  -3    9.50    1.10
  -6   5   3    9.40    1.70
   6   5  -3   17.20    5.70
  -5  -5   3  173.18   15.30
   5  -5  -3  160.68   19.90
  -5  -5   3  170.48   15.60
  -5  -5   3  167.68   15.40
   5  -5  -3  149.99   22.10
   5  -5  -3  165.68   11.00
   5  -5  -3  122.79   21.10
   5  -5  -3  153.38   11.90
   5   5  -3  157.58    8.20
  -5   5   3  165.48    9.50
  -5   5   3  171.58   10.80
  -5   5   3  149.79    9.00
  -5   5   3  144.69   18.30
   4  -5  -3   29.10    9.00
  -4  -5   3   27.60    6.20
  -4  -5   3   26.10   10.60
   4  -5  -3   31.00    4.90
   4  -5  -3   26.00    3.80
   4  -5  -3   38.60   10.50
   4  -5  -3   23.30    9.20
  -4  -5   3   21.30    5.10
   4   5  -3   28.20    2.20
   4   5  -3   34.80    5.70
  -4   5   3   25.30    2.70
  -4   5   3   28.70    2.80
  -4   5   3   32.40    3.00
   4   5  -3   25.30    8.10
  -4   5   3   26.70    9.60
   3  -5  -3   78.39   12.40
   3  -5  -3   68.89    6.10
   3  -5  -3   65.99    7.10
   3  -5  -3   75.69   13.20
   3  -5  -3   76.69   15.10
  -3  -5   3   72.99   11.60
  -3  -5   3   70.29    8.60
  -3  -5   3   67.59    9.80
  -3  -5   3   64.39    6.50
  -3  -5   3   70.79    9.90
  -3   5   3   67.19    4.70
   3   5  -3   68.69   12.00
  -3   5   3   72.79    5.00
  -3   5   3   70.69    4.60
  -3   5   3   67.39   11.30
  -3   5   3   49.60   13.00
   3   5  -3   68.19    8.80
   2  -5  -3  129.69   15.20
  -2  -5   3  145.59   16.90
   2  -5  -3  133.79   10.40
  -2  -5   3  160.98   15.40
   2  -5  -3  136.69    9.10
   2  -5  -3  115.99   17.10
  -2  -5   3  144.89   12.30
  -2  -5   3  133.99   14.20
  -2  -5   3  122.89   10.70
   2  -5  -3  153.58   16.40
  -2  -5   3  132.29   10.60
   2   5  -3  120.39   16.20
  -2   5   3  150.98   15.40
  -2   5   3  119.69    7.60
  -2   5   3  138.79    8.10
   1  -5  -3  368.96   18.50
   1  -5  -3  301.87   19.30
  -1  -5   3  300.77   24.30
  -1  -5   3  315.07   26.30
  -1  -5   3  366.46   26.50
  -1  -5   3  333.07   20.60
   1  -5  -3  355.56   27.00
  -1  -5   3  356.16   21.10
   1  -5  -3  305.87   27.50
  -1  -5   3  355.56   21.90
  -1   5   3  347.37   28.10
  -1   5   3  322.57   17.00
   1   5  -3  269.77   27.10
   0  -5   3  231.18   19.50
   0  -5  -3  227.98   13.00
   0  -5  -3  234.48   20.40
   0  -5   3  213.78   15.40
   0  -5   3  238.98   22.50
   0  -5   3  218.78   15.60
   0  -5   3  239.78   27.10
   0  -5   3  243.98   21.30
   0  -5  -3  215.88   14.00
   0  -5   3  210.88   15.20
   0  -5   3  227.18   21.80
   0   5   3  221.98   13.50
   0   5   3  223.58   18.20
   0   5  -3  185.98   17.70
   0   5   3  179.78   23.50
   0   5   3  215.68   11.80
   1  -5   3  252.57   17.10
   1  -5   3  260.67   17.50
  -1  -5  -3  269.07   14.40
   1  -5   3  243.78   23.30
   1  -5   3  233.58   24.50
  -1  -5  -3  248.98   21.00
   1  -5   3  233.98   19.90
   1  -5   3  250.27   16.60
   1  -5   3  249.38   23.20
  -1   5  -3  223.68   20.40
   1   5   3  248.88   18.70
   1   5   3  200.98   24.40
   1   5   3  249.18   13.00
   2  -5   3   30.30    8.90
  -2  -5  -3   26.90    6.10
   2  -5   3   31.50    6.00
   2  -5   3   29.60    6.10
   2  -5   3   34.80    9.90
   2  -5   3   21.00    4.10
   2  -5   3   16.60    8.40
   2  -5   3   26.70    6.40
  -2  -5  -3   17.90    7.00
   2  -5   3   20.50    9.20
   2   5   3   23.20    8.60
   2   5   3   22.70    2.40
   2   5   3   22.10    2.20
  -2   5  -3   14.80    7.50
   2   5   3   18.30    5.10
   3  -5   3   24.10    6.40
   3  -5   3   19.10    9.00
   3  -5   3   18.80    5.80
   3  -5   3   18.00    9.60
  -3  -5  -3   14.40    5.30
   3  -5   3   17.20    3.40
  -3  -5  -3   12.80    5.50
   3  -5   3   20.30    4.80
   3  -5   3   20.40    5.00
   3  -5   3   11.70    7.30
  -3   5  -3    5.10    7.20
   3   5   3   15.30    1.80
   3   5   3   15.00    6.70
   3   5   3   18.90    5.10
   3   5   3   19.50    2.00
   4  -5   3   48.60   18.20
  -4  -5  -3   57.49   12.50
   4  -5   3   61.49   13.40
   4  -5   3   53.09   20.40
   4  -5   3   52.99   11.20
   4  -5   3   70.29    6.50
   4   5   3   64.29    4.10
  -4   5  -3   52.39   12.60
   4   5   3   58.69   12.20
   4   5   3   69.69    4.40
   4   5   3   70.19   12.70
  -5  -5  -3    8.00    7.60
   5  -5   3    6.60   11.60
   5  -5   3   13.60    7.70
   5  -5   3   30.60    5.70
  -5  -5  -3   22.00   10.20
   5  -5   3   36.00   15.00
  -5  -5  -3   18.40    6.40
   5  -5   3   26.60    6.20
  -5  -5  -3   20.30    6.10
   5  -5   3   20.30    7.10
   5   5   3   20.70    2.10
   5   5   3   19.40    7.20
  -5   5  -3    3.70    8.50
   5   5   3   23.20    2.10
   5   5   3   25.50    8.50
  -5   5  -3   15.80    2.90
   5   5   3   23.70    5.60
   6  -5   3   55.99    8.60
   6  -5   3   56.29    8.20
   6  -5   3   53.79   20.50
   6  -5   3   53.79   14.10
   6  -5   3   37.90   15.00
   6   5   3   69.29    9.50
   6   5   3   64.39    4.10
  -6   5  -3   54.49    4.40
   6   5   3   57.19    3.60
   6   5   3   67.59   11.20
   7  -5   3   29.70   21.10
   7  -5   3   44.20    8.00
  -7  -5  -3   66.89   15.60
  -7  -5  -3   36.20    7.10
   7  -5   3   48.30   15.40
   7  -5   3   46.30    7.40
   7  -5   3   33.50   18.20
  -7  -5  -3   51.69    8.60
   7   5   3   45.70    2.90
   7   5   3   46.60   10.30
   7   5   3   43.30    3.00
  -7   5  -3   46.30    3.80
  -7   5  -3   25.10   12.40
  -8  -5  -3  193.58   25.00
  -8  -5  -3  213.18   18.00
  -8  -5  -3  184.98   16.30
   8  -5   3  204.98   17.80
   8  -5   3  182.98   28.90
   8  -5   3  185.18   40.00
   8  -5   3  210.98   15.90
  -8   5  -3  186.58   11.80
  -8   5  -3  227.98   11.60
   8   5   3  228.08   10.40
   8   5   3  199.98   20.60
  -8   5  -3  157.58   26.30
   8   5   3  218.68   10.30
  -9  -5  -3   52.69   21.30
  -9  -5  -3   65.39    9.70
   9  -5   3   68.79    9.90
  -9  -5  -3   67.89    8.00
   9  -5   3   78.39    8.50
  -9   5  -3   82.19    5.50
  -9   5  -3   85.69    5.60
   9   5   3   86.99    4.60
   9   5   3   87.29    4.60
 -10  -5  -3   19.80    5.10
 -10  -5  -3   30.70    4.70
  10  -5   3   28.60    5.40
  10   5   3   36.60    3.00
 -10   5  -3   29.90    3.10
 -10   5  -3   32.40    2.90
  10   5   3   29.20    2.20
  11  -5   3    6.40    5.70
  11  -5   3    9.60    4.00
 -11  -5  -3    8.90    3.40
 -11   5  -3   18.30    1.90
 -11   5  -3   11.30    1.90
 -11   5  -3   12.50    1.90
  11   5   3   15.50    1.50
  11   5   3   14.40    1.50
  12  -5   3   74.59    7.90
 -12  -5  -3   90.59    5.30
  12   5   3   95.49    5.50
  12   5   3   95.79    5.20
 -12   5  -3   92.69    5.50
 -12   5  -3   90.49    5.40
 -12   5  -3   92.29    5.70
 -13  -5  -3   25.90    1.80
 -13   5  -3   22.50    2.30
 -13   5  -3   19.50    2.40
  13   5   3   30.80    2.30
 -13   5  -3   26.00    2.00
  12   6  -3   21.70    2.00
  12   6  -3   23.60    1.90
 -11  -6   3    6.00    2.10
 -11   6   3    6.80    1.10
  11   6  -3    9.10    2.00
 -11   6   3    5.90    1.20
  11   6  -3    9.80    1.40
 -11   6   3    5.20    1.00
 -10  -6   3    1.20    1.70
 -10  -6   3    5.20    2.10
  10  -6  -3    2.30    2.10
 -10   6   3    4.00    1.20
  10   6  -3    2.90    0.80
  10   6  -3    2.60    0.90
 -10   6   3    1.90    0.80
 -10   6   3    3.40    1.30
  -9  -6   3   54.49    7.70
   9   6  -3   73.79    4.20
  -9   6   3   74.59    4.70
  -9   6   3   71.59    4.60
  -9   6   3   71.39    4.90
  -8  -6   3   14.30    4.70
   8   6  -3   21.20   13.10
   8   6  -3   23.40    1.80
  -8   6   3   24.20    2.30
   8   6  -3   21.70    1.90
  -8   6   3   21.80    2.60
  -8   6   3   19.50    2.30
  -7  -6   3   30.40    5.50
  -7  -6   3   22.70    5.30
   7   6  -3   24.10    2.00
  -7   6   3   31.10    2.70
   7   6  -3   26.00    2.30
  -7   6   3   24.00    2.60
   7   6  -3   32.80    9.60
  -7   6   3   24.90    2.80
  -6  -6   3   23.10    5.30
   6  -6  -3   19.40    6.20
  -6  -6   3   28.60    6.00
   6  -6  -3   23.70    4.40
   6  -6  -3   20.50    7.00
  -6   6   3   28.50    2.60
  -6   6   3   24.30    2.80
  -6   6   3   28.40    2.80
   6   6  -3   24.60    1.80
   6   6  -3   23.00    1.90
  -5  -6   3  128.09   12.90
   5  -6  -3  114.29   10.00
   5  -6  -3   92.19   13.90
  -5  -6   3  118.29   11.70
  -5  -6   3  130.19   14.00
  -5   6   3  100.59    7.10
  -5   6   3  115.39    7.40
   5   6  -3  119.99    6.10
   4  -6  -3   17.70    3.70
  -4  -6   3    8.80    3.60
  -4  -6   3   12.10    4.50
   4  -6  -3   12.10    4.90
   4  -6  -3   13.30    5.70
  -4  -6   3   13.60    5.20
   4  -6  -3   37.20   14.60
   4   6  -3   14.50    1.60
  -4   6   3   16.30    2.40
  -4   6   3   13.80    2.10
  -4   6   3   12.80   11.80
   4   6  -3   22.20    5.80
  -4   6   3   19.40    2.20
  -4   6   3    9.60    9.10
   3  -6  -3  314.67   19.20
   3  -6  -3  279.17   33.90
  -3  -6   3  291.67   24.50
  -3  -6   3  323.97   22.00
  -3  -6   3  382.26   26.10
  -3  -6   3  363.46   25.60
   3  -6  -3  335.87   27.80
  -3   6   3  280.97   27.30
   3   6  -3  366.36   37.40
  -3   6   3  343.47   17.40
   3   6  -3  314.97   16.10
  -3   6   3  318.27   16.80
   2  -6  -3   37.60    4.90
   2  -6  -3   42.00    8.60
   2  -6  -3   33.60    8.60
  -2  -6   3   46.80    8.80
  -2  -6   3   43.30    6.00
  -2  -6   3   25.20    6.60
  -2  -6   3   43.00    5.30
  -2  -6   3   42.40    8.00
  -2   6   3   21.20   11.30
   2   6  -3   35.70    6.90
  -2   6   3   36.90    3.20
  -2   6   3   37.50    3.50
  -2   6   3   40.30    9.50
   1  -6  -3   24.70    7.70
  -1  -6   3   27.80    7.10
  -1  -6   3   29.90    7.70
   1  -6  -3   41.60    8.30
  -1  -6   3   37.20    5.20
  -1  -6   3   36.00    5.50
  -1  -6   3   31.40    5.10
  -1   6   3   21.10   11.10
  -1   6   3   22.70    7.90
  -1   6   3   31.20    2.90
  -1   6   3   33.50    3.10
   0  -6  -3  326.97   26.00
   0  -6   3  347.67   24.90
   0  -6   3  328.57   20.40
   0  -6   3  303.77   19.90
   0  -6  -3  266.17   25.90
   0  -6   3  308.07   25.90
   0  -6   3  320.77   20.50
   0  -6   3  363.36   28.60
   0   6   3  259.77   31.20
   0   6   3  300.27   15.90
   0   6   3  322.37   16.40
   0   6   3  306.47   24.20
   1  -6   3    1.80    2.30
   1  -6   3    5.10    2.70
  -1  -6  -3    4.00    3.90
  -1  -6  -3    2.20    3.20
   1  -6   3    7.30    4.00
   1  -6   3    2.40    3.80
   1  -6   3    2.00    3.20
   1  -6   3    2.30    1.90
   1  -6   3   14.10   10.10
   1   6   3    0.30    5.40
  -1   6  -3    4.70   11.70
   1   6   3    2.50    1.00
   1   6   3    1.20    8.40
  -2  -6  -3  102.99   12.60
   2  -6   3   78.89    7.60
   2  -6   3   91.89    9.20
   2  -6   3   95.69   11.00
  -2  -6  -3   86.29   13.20
   2  -6   3  102.39   13.80
   2  -6   3   77.09   12.80
   2  -6   3  101.19   10.10
   2  -6   3   95.39   21.20
   2   6   3   70.99   16.50
   2   6   3   93.79    5.80
   2   6   3   71.79   11.80
   2   6   3   90.99    5.40
  -3  -6  -3    9.30    5.20
   3  -6   3    6.60   13.70
   3  -6   3   30.60   20.90
   3  -6   3    7.20    5.40
   3  -6   3   11.50    2.70
   3  -6   3    9.20    3.80
   3  -6   3   14.20    4.10
  -3  -6  -3    9.70    5.10
   3  -6   3   12.50    4.30
  -3   6  -3   -1.60   16.40
   3   6   3   12.00    1.60
   3   6   3    4.80    8.20
   3   6   3   16.40    7.50
   3   6   3   12.00    1.80
  -3   6  -3    0.50   15.30
   4  -6   3   36.70    6.50
   4  -6   3   36.70   11.40
  -4  -6  -3   29.20    7.90
  -4  -6  -3   44.70    8.30
   4  -6   3   52.99   19.50
   4  -6   3   36.00    6.60
   4  -6   3   26.20   13.50
   4   6   3   41.20    2.80
   4   6   3   38.30   11.50
   4   6   3   29.20    7.40
  -4   6  -3   41.20   16.30
   4   6   3   40.20    3.10
   5  -6   3   14.50    4.70
  -5  -6  -3   19.40    6.50
  -5  -6  -3   16.20    6.30
   5  -6   3   18.90    5.20
   5  -6   3   15.00    8.20
   5   6   3   24.10    6.20
   5   6   3   23.00    2.10
  -5   6  -3   22.90    3.20
   5   6   3   21.20    2.00
   6  -6   3  166.98   13.30
   6  -6   3  131.19   21.20
   6  -6   3  156.78   14.20
  -6  -6  -3  135.39   14.70
   6   6   3  164.78    8.30
   6   6   3  160.78    8.10
  -6   6  -3  163.18    9.60
  -7  -6  -3    5.90    3.50
   7  -6   3    7.60    3.40
   7  -6   3   11.70    3.80
   7  -6   3    9.30    7.50
   7   6   3   11.00    1.20
   7   6   3   10.50    4.30
   7   6   3    8.90    1.20
  -7   6  -3    8.80    1.90
   8  -6   3   11.50    3.70
   8  -6   3    6.00    5.60
   8   6   3   11.20    1.10
  -8   6  -3    9.80    1.80
   8   6   3    9.30    1.10
  -8   6  -3    9.70    1.90
  -9  -6  -3    7.90    1.20
   9  -6   3    4.50    4.80
   9  -6   3    2.90    3.30
  -9  -6  -3   10.00    3.10
   9  -6   3   10.10    3.40
   9   6   3   10.00    1.10
  -9   6  -3   13.70    2.00
  -9   6  -3    6.70    1.50
   9   6   3    9.70    1.10
  10  -6   3    2.80    3.90
 -10  -6  -3    6.00    2.00
  10  -6   3    5.90    2.40
 -10   6  -3    5.70    1.50
  10   6   3    8.20    1.10
  10   6   3    7.40    1.00
 -10   6  -3    7.00    1.30
  11  -6   3    1.50    2.60
  11  -6   3    6.60    2.90
 -11   6  -3    3.70    1.00
  11   6   3    4.20    0.80
 -11   6  -3    3.60    1.10
  11   6   3    3.50    0.80
  -9   7   3   12.00    1.60
   9   7  -3   13.70    1.80
   9   7  -3   13.00    1.30
  -9   7   3   13.70    1.40
  -8  -7   3    4.70    2.30
   8  -7  -3    1.60    2.30
  -8  -7   3    0.90    1.80
   8   7  -3    2.80    0.70
   8   7  -3    2.40    0.70
  -8   7   3    2.00    0.70
  -8   7   3    2.90    0.90
  -7  -7   3   29.10    4.40
   7   7  -3   38.20    2.40
  -7   7   3   38.50    2.80
   7   7  -3   38.50    2.50
  -7   7   3   41.70    3.20
  -6  -7   3   20.70    4.40
  -6  -7   3   11.70    3.20
   6   7  -3   18.20    1.40
  -6   7   3   14.80    1.80
  -6   7   3   14.60    2.10
   5  -7  -3   22.00    5.20
  -5  -7   3   27.10    5.10
  -5   7   3   21.00    2.80
   5   7  -3   20.80    1.60
  -5   7   3   26.30    2.60
   4  -7  -3    2.70    2.40
  -4  -7   3    1.60    2.60
   4  -7  -3    4.80    3.00
  -4  -7   3    5.50    3.00
  -4  -7   3    1.70    1.70
  -4   7   3    3.70    1.00
   4   7  -3    5.00    0.90
  -4   7   3    5.80    1.30
  -3  -7   3   18.10    3.80
   3  -7  -3   18.00    5.90
   3  -7  -3   17.00    5.40
  -3   7   3   26.10    2.50
  -3   7   3   29.30    2.30
   3   7  -3   22.70    1.80
   2  -7  -3   55.19    9.80
  -2  -7   3   57.19    8.60
  -2  -7   3   51.09    6.00
   2  -7  -3   49.80    8.60
  -2   7   3   60.99    3.90
  -2   7   3   58.59    4.20
  -1  -7   3   15.40    4.50
   1  -7  -3    9.90    4.30
  -1  -7   3    7.40    2.40
   1  -7  -3   11.10    5.50
  -1  -7   3    9.10    3.80
  -1   7   3    9.50    1.60
  -1   7   3   13.70    1.90
   0  -7   3   26.40    5.60
   0  -7   3   24.20    6.30
   0  -7  -3   25.80    7.50
   0  -7   3   20.70    3.40
   0   7   3   26.80    2.50
   0   7   3   25.30    2.20
   1  -7   3   51.69    9.20
   1  -7   3   56.69    6.20
  -1  -7  -3   51.69    9.10
   1  -7   3   61.99    7.60
  -1  -7  -3   46.90    9.20
   1  -7   3   44.20    4.80
   1   7   3   56.09    3.50
   1   7   3   54.39    3.80
   2  -7   3   75.19    7.60
   2  -7   3   59.89   10.40
   2  -7   3   66.09    7.10
  -2  -7  -3   56.49    9.90
  -2  -7  -3   77.69   10.50
   2   7   3   69.59    4.40
   2   7   3   59.39    9.60
   2   7   3   64.99    4.00
  -3  -7  -3   53.19    8.50
   3  -7   3   42.60    6.10
  -3  -7  -3   37.80    7.70
   3  -7   3   55.29    7.60
   3   7   3   48.00    3.20
   3   7   3   34.30    7.10
   3   7   3   46.50    3.00
   4  -7   3  122.09   10.70
  -4  -7  -3  103.09   12.40
   4   7   3  124.49    6.60
   4   7   3  124.49    6.40
   4   7   3  130.09   17.90
   5  -7   3   27.80    4.60
   5  -7   3   19.30    7.00
  -5  -7  -3   31.50    6.10
   5   7   3   30.20    2.10
   5   7   3   46.00    9.00
   5   7   3   33.20    2.20
  -6  -7  -3    6.40    4.00
   6  -7   3    2.40    3.00
   6  -7   3    6.80    3.20
  -6   7  -3    6.40    2.00
   6   7   3    7.70    1.40
  -7  -7  -3   17.00    3.80
   7  -7   3   13.70    3.50
   7   7   3   19.20    1.40
   7   7   3   20.20    1.50
  -7   7  -3   18.10    3.30
  -8  -7  -3   44.60    4.60
   8   7   3   44.00    2.60
  -8   7  -3   31.90    4.60
   8   7   3   47.70    2.60
   9  -7   3   37.90    4.30
   9   7   3   50.79    2.80
   9   7   3   52.59    2.90
   5  -8  -3    5.80    2.20
  -5   8   3    9.70    1.00
   4  -8  -3   40.40    5.80
  -4   8   3   56.89    4.60
  -4   8   3   55.89    3.10
   3  -8  -3    1.30    1.60
   3  -8  -3   -0.90    1.90
  -3  -8   3    2.20    2.20
  -3   8   3    0.90    0.80
  -3   8   3    0.20    0.50
   2  -8  -3   13.50    4.40
   2  -8  -3   12.20    3.90
  -2   8   3   10.00    1.40
  -2   8   3   12.60    1.20
  -1  -8   3    1.10    1.70
   1  -8  -3    2.10    2.50
   1  -8  -3    0.50    1.50
  -1  -8   3    1.00    1.50
  -1   8   3    1.30    0.70
  -1   8   3    0.80    0.50
   0  -8  -3    1.10    1.70
   0  -8   3    4.10    2.00
   0  -8   3    1.70    1.70
   0  -8  -3    2.50    2.20
   0   8   3    3.40    0.80
   1  -8   3    5.60    1.80
  -1  -8  -3    2.50    2.40
   1  -8   3    4.70    2.60
  -1  -8  -3    4.20    2.60
   1   8   3    3.90    0.80
   2  -8   3    6.40    3.50
  -2  -8  -3    5.70    2.80
   2   8   3    7.70    1.00
   2   8   3    7.90    1.10
   3  -8   3   47.60    7.10
  -3  -8  -3   56.89    7.50
   3   8   3   58.49    3.20
   3   8   3   61.79    3.20
   4  -8   3    1.20    1.80
  -4  -8  -3    1.50    1.70
   4   8   3    1.40    0.40
   4   8   3    1.40    0.40
  -5  -8  -3   28.40    3.90
   5   8   3   24.10    1.50
   5   8   3   24.80    1.60
  16   0  -4    4.00    2.30
 -16   0   4    7.60    0.90
  16   0  -4    6.00    1.30
 -16   0   4    5.30    1.10
  15   0  -4   93.59    5.80
 -15   0   4   71.69   10.30
 -15   0   4   93.99    5.80
 -15   0   4   86.89    5.80
  15   0  -4  102.69    8.60
 -14   0   4   21.30    2.60
 -14   0   4   16.90    2.00
  14   0  -4   18.70    4.30
  13   0  -4   24.70    4.20
 -13   0   4   20.20    2.30
  13   0  -4   17.10    4.90
 -13   0   4   21.00    2.70
  12   0  -4   19.70    9.00
  12   0  -4   20.50    2.90
  12   0  -4   21.00   13.50
 -12   0   4   16.80    2.60
  12   0  -4   22.60    5.30
 -12   0   4   22.10    2.30
  12   0  -4   19.30    3.30
 -12   0   4   16.40   29.10
 -11   0   4   67.79   16.00
 -11   0   4   62.99    4.80
  11   0  -4   44.70   10.30
 -11   0   4   60.19    3.80
  11   0  -4   53.79    8.90
 -11   0   4   61.59    4.20
  11   0  -4   57.59    4.80
  11   0  -4   64.49    4.90
 -10   0   4    0.60    0.80
 -10   0   4    1.50    1.60
 -10   0   4    0.00    0.60
  10   0  -4    1.30    1.10
  10   0  -4   -0.10    4.10
  10   0  -4   -1.20    1.90
  10   0  -4   -3.40    4.70
 -10   0   4    1.40    1.00
  10   0  -4    0.00    1.00
  -9   0   4    9.80    7.50
  -9   0   4    3.80    1.00
   9   0  -4   -2.80    3.60
   9   0  -4    3.70    1.30
  -9   0   4    3.80    1.30
   9   0  -4    3.80    1.20
   9   0  -4    4.70    2.80
   9   0  -4   -0.40    2.60
  -9   0   4    3.10    4.60
   8   0  -4  120.99   14.00
  -8   0   4  133.59   15.40
  -8   0   4  125.59   11.10
  -8   0   4  132.69    7.20
   8   0  -4  124.39    7.40
   8   0  -4  119.89    8.50
   8   0  -4  129.39   13.00
  -7   0   4  800.22   42.00
   7   0  -4  687.73   45.10
   7   0  -4  794.12   43.30
  -7   0   4  838.52   38.10
   7   0  -4  773.62   37.40
  -7   0   4  790.72   49.00
   6   0  -4  553.04   35.20
   6   0  -4  657.83   33.70
  -6   0   4  589.84   32.10
   6   0  -4  584.74   28.70
  -6   0   4  601.34   38.20
   5   0  -4  884.91   51.39
  -5   0   4 1022.30   49.10
  -5   0   4 1025.20   54.99
  -4   0   4   98.39    7.00
   4   0  -4   78.69    7.90
  -4   0   4  101.99   10.10
   3   0  -4  265.27   14.00
  -3   0   4  241.28   17.20
  -3   0   4  254.67   14.10
  -2   0   4   84.79    7.80
   2   0  -4   75.19    4.60
  -2   0   4   74.59    5.20
   1   0  -4   73.69    4.20
  -1   0   4   75.29    4.70
  -1   0   4   72.29    6.60
  -1   0   4   61.49    4.70
   0   0   4  897.11   47.70
   0   0   4  953.90   45.00
   0   0   4 1042.00   45.60
   0   0   4  872.21   44.80
   1   0   4  375.66   24.80
   1   0   4  524.45   23.40
   1   0   4  450.85   22.70
   2   0   4 3532.35  147.29
   2   0   4 2724.33  149.59
   2   0   4 3103.99  146.39
   3   0   4 3191.98  167.78
   3   0   4 3729.83  164.28
   3   0   4 3486.35  163.38
   4   0   4    9.80    4.10
   4   0   4    5.70    2.20
   5   0   4   25.20    7.50
   5   0   4   20.20    4.10
  -6   0  -4  240.08   13.50
   6   0   4  289.97   18.80
  -7   0  -4  537.25   43.80
  -7   0  -4  650.23   31.40
   7   0   4  723.03   39.30
   8   0   4  628.94   38.80
   8   0   4  559.04   30.50
  -8   0  -4  510.65   44.00
  -8   0  -4  593.44   29.70
   8   0   4  645.44   38.50
  -8   0  -4  626.34   29.70
  -8   0  -4  644.94   30.10
  -9   0  -4    3.80    1.20
   9   0   4    4.00    1.80
  -9   0  -4    3.20    1.00
   9   0   4   -4.20    4.50
   9   0   4    6.10    3.90
  -9   0  -4    3.40    1.00
   9   0   4    1.00    2.80
  10   0   4    6.20    5.00
  10   0   4   -0.20    3.50
 -10   0  -4    3.50    1.10
 -10   0  -4    4.00    1.30
  10   0   4    3.50    5.60
  10   0   4    4.60    1.90
  11   0   4   -5.30    4.40
 -11   0  -4    0.10    0.70
  11   0   4   -0.50    3.00
 -11   0  -4   -0.20    0.80
 -11   0  -4    0.40    0.70
  11   0   4    2.90    1.50
  11   0   4    7.50    8.80
  12   0   4  -12.50   10.90
 -12   0  -4    3.20    1.10
  12   0   4    4.70    1.90
 -12   0  -4    3.60    1.20
  12   0   4   -0.40    5.80
  12   0   4   11.10    3.50
 -12   0  -4    4.60    1.40
 -13   0  -4   70.99    5.00
 -13   0  -4   65.69    4.40
 -13   0  -4   61.19    5.00
  13   0   4   62.89    7.70
  13   0   4   39.90   16.60
  14   0   4   89.89    8.00
 -14   0  -4   78.39    5.70
 -14   0  -4   83.39    4.80
 -14   0  -4   82.29    5.20
 -15   0  -4   -0.90    0.90
  15   0   4    0.20    1.50
 -15   0  -4    1.70    0.70
  15   0   4   -0.10    1.20
 -16   0  -4   85.69    5.20
  16   0   4   78.49    7.20
 -16   0  -4   87.99    4.80
  16   0   4   91.09    6.80
  16  -1  -4    7.90    2.00
 -16  -1   4    3.00    2.00
 -16   1   4    5.20    1.20
  16   1  -4    9.40    1.50
 -16   1   4    5.30    0.90
  15  -1  -4    1.50    1.60
 -15  -1   4    3.60    2.60
 -15  -1   4    2.30    0.90
  15  -1  -4    2.90    1.10
 -15   1   4    2.40    1.00
 -15   1   4    4.00    0.90
  15   1  -4    5.50    2.60
  14  -1  -4   48.40    6.10
 -14  -1   4   44.40    3.70
  14  -1  -4   43.20    3.70
 -14  -1   4   41.70    2.90
 -14   1   4   42.10    3.70
 -14   1   4   41.30    3.30
  14   1  -4   41.50    3.50
  14   1  -4   45.00    6.20
  13  -1  -4   33.30    5.00
  13  -1  -4   33.50    9.30
 -13  -1   4   27.40    2.60
 -13  -1   4   22.50   30.00
  13   1  -4   31.00    5.60
 -13   1   4   29.00    2.30
  13   1  -4   24.00    3.00
 -13   1   4   29.30    3.20
 -12  -1   4   84.39    5.20
 -12  -1   4   85.79    6.00
  12  -1  -4   90.59    8.80
  12  -1  -4   65.79   20.10
 -12  -1   4   81.69   17.80
  12   1  -4   84.59    8.60
 -12   1   4   79.59    5.40
  12   1  -4   82.89    6.00
 -12   1   4   81.69    6.00
 -12   1   4   79.59    5.50
  12   1  -4   86.59    5.90
 -12   1   4   81.59    5.10
  11  -1  -4   40.20   18.10
  11  -1  -4   51.59    6.60
  11  -1  -4   59.69    4.90
 -11  -1   4   56.49    4.40
 -11  -1   4   75.29   21.50
  11  -1  -4   30.30   13.90
 -11  -1   4   55.29    3.90
 -11   1   4   56.19    3.90
  11   1  -4   57.09    4.50
  11   1  -4   54.79    4.30
 -11   1   4   55.59    4.60
  11   1  -4   50.49   10.50
 -11   1   4   53.29    4.00
 -11   1   4   54.09    4.20
  11   1  -4   38.70   11.10
 -10  -1   4  106.19    6.20
  10  -1  -4  122.69    7.30
 -10  -1   4  106.39   17.20
  10  -1  -4  105.19    9.40
 -10  -1   4  105.99    6.80
  10   1  -4   94.49   13.60
 -10   1   4   93.69    6.80
 -10   1   4  103.79    6.40
  10   1  -4  110.79    6.70
 -10   1   4   97.69   13.70
 -10   1   4  108.19    6.30
  10   1  -4  104.69    6.70
  10   1  -4  106.39    9.60
  10   1  -4   96.69   15.20
 -10   1   4   99.29    6.40
 -10   1   4   90.89   18.40
  -9  -1   4   48.10    3.70
  -9  -1   4   59.19   11.10
   9  -1  -4   51.89    5.70
  -9  -1   4   46.70    3.50
   9  -1  -4   33.50    8.40
   9  -1  -4   48.40    4.00
   9  -1  -4   39.00   10.50
  -9   1   4   33.00   11.00
  -9   1   4   44.40    4.80
  -9   1   4   47.70    3.30
  -9   1   4   32.40   10.60
   9   1  -4   39.80    3.40
  -9   1   4   43.70    3.30
  -9   1   4   43.70    3.50
   9   1  -4   38.60    3.30
  -8  -1   4   13.90    1.80
   8  -1  -4   11.80    5.70
   8  -1  -4   24.00    6.30
  -8  -1   4   24.50    8.20
   8  -1  -4   11.90    5.50
  -8   1   4   10.70    4.30
   8   1  -4   11.90    1.80
  -8   1   4   17.90    1.90
  -8   1   4   14.30    1.80
   8   1  -4   19.00    6.10
  -8   1   4   34.40    9.80
  -8   1   4   13.50    1.90
   8   1  -4   15.30    1.70
   7  -1  -4  127.59   13.30
  -7  -1   4  125.19   14.70
  -7   1   4  130.69    7.40
  -7   1   4  126.09   12.00
   7   1  -4  140.59   12.50
  -7   1   4  132.29   15.80
   6  -1  -4  202.18   16.00
  -6  -1   4  216.38   18.30
   6  -1  -4  195.48   11.70
  -6   1   4  193.48   10.60
   6   1  -4  237.28   15.70
   6   1  -4  192.58   10.30
  -6   1   4  210.68   18.90
  -6   1   4  199.08   15.30
   5  -1  -4 1792.82   89.79
  -5   1   4 1787.72   94.29
  -5   1   4 1835.22   89.79
  -4  -1   4 3215.38  150.78
   4  -1  -4 3029.80  147.99
  -4   1   4 3093.69  152.58
  -4   1   4 3066.69  149.69
   3  -1  -4   72.29    5.20
  -3  -1   4   74.99    7.40
   3  -1  -4   71.29    6.60
  -3   1   4   70.89    8.60
  -3   1   4   67.89    6.60
   2  -1  -4  681.33   33.40
  -2  -1   4  758.52   36.90
   2  -1  -4  707.03   35.70
  -2   1   4  727.73   39.20
  -2   1   4  709.03   36.30
   2   1  -4  617.94   33.30
   1  -1  -4  128.89    8.50
  -1  -1   4  127.69    9.10
  -1  -1   4  133.69    9.00
  -1   1   4  132.69    9.00
  -1   1   4  140.99   11.20
   0  -1   4  315.27   17.20
   0  -1   4  311.47   18.10
   0  -1   4  318.67   17.40
   0   1  -4  334.27   15.80
   0   1   4  335.77   17.50
   0   1   4  290.47   15.80
   0   1   4  316.17   20.10
   1  -1   4  635.64   33.80
   1  -1   4  669.43   34.10
   1  -1   4  711.63   34.80
   1   1   4  668.63   32.90
   1   1   4  684.23   37.00
   1   1   4  596.04   35.10
   2  -1   4 1012.70   51.29
   2  -1   4 1087.79   51.09
   2  -1   4 1015.00   50.39
   2   1   4  993.90   48.40
   2   1   4  919.41   55.79
   2   1   4  958.70   50.79
   3  -1   4 1652.73   77.59
   3  -1   4 1681.73   77.99
   3  -1   4 1552.74   78.99
   3   1   4 1583.64   74.69
   3   1   4 1558.04   81.79
   3   1   4 1380.46   75.09
   3   1   4 1532.35   77.29
   4  -1   4 1115.69   59.69
   4  -1   4 1002.00   59.59
   4   1   4 1134.29   56.79
   4   1   4 1081.69   64.59
   4   1   4 1343.27   57.89
   4   1   4 1280.87   58.79
   5  -1   4 1442.06   80.89
   5  -1   4 1644.14   80.69
   5   1   4 1499.55   86.29
   5   1   4 1741.63   78.49
   5   1   4 1532.25   76.79
   6  -1   4  218.28   17.40
  -6  -1  -4  207.88   10.90
   6  -1   4  212.48   18.10
   6   1   4  187.68    9.90
   6   1   4  202.68   21.20
   6   1   4  224.98   15.40
  -6   1  -4  198.18   10.90
  -7  -1  -4  462.85   21.40
   7  -1   4  453.15   30.20
   7  -1   4  423.86   31.00
   7   1   4  388.16   26.70
  -7   1  -4  440.16   21.40
   7   1   4  409.56   20.30
  -8  -1  -4  138.19    7.70
  -8  -1  -4  144.89    7.80
   8  -1   4  123.19   15.40
  -8  -1  -4  132.49    7.60
  -8  -1  -4   99.79   18.00
   8  -1   4  134.39   15.80
   8  -1   4  133.19    8.60
   8   1   4  129.69    6.80
  -8   1  -4  137.19    7.70
   8   1   4  125.09    6.80
   8   1   4  124.29    8.50
   9  -1   4   25.30    8.20
   9  -1   4   25.90    9.20
  -9  -1  -4    1.80   12.20
  -9  -1  -4   21.80    2.40
  -9  -1  -4   22.20    2.30
  -9  -1  -4   21.50    2.40
   9  -1   4   18.80    3.10
   9   1   4   19.50    1.90
   9   1   4   21.40    3.30
  -9   1  -4   23.80    2.50
   9   1   4   25.10    6.00
   9   1   4   19.00    2.00
  -9   1  -4   26.00    2.50
  -9   1  -4   20.20    2.30
 -10  -1  -4  234.88   12.60
  10  -1   4  227.18   25.40
  10  -1   4  239.18   14.60
  10  -1   4  218.38   16.00
 -10  -1  -4  240.58   12.50
 -10  -1  -4  239.58   12.60
  10   1   4  235.38   14.50
 -10   1  -4  229.98   12.60
  10   1   4  228.68   12.20
 -10   1  -4  245.98   13.00
 -10   1  -4  241.18   12.90
  10   1   4  235.78   12.10
  10   1   4  243.08   21.60
  11  -1   4  223.58   28.50
  11  -1   4  255.97   17.80
  11  -1   4  302.97   17.40
 -11  -1  -4  292.87   14.50
 -11  -1  -4  276.17   14.60
  11  -1   4  252.87   27.30
 -11  -1  -4  290.57   14.70
 -11   1  -4  298.77   15.00
  11   1   4  241.98   24.60
 -11   1  -4  300.97   14.90
  11   1   4  282.77   17.00
  11   1   4  303.87   14.60
 -11   1  -4  288.97   15.10
  11   1   4  239.28   25.30
  12  -1   4   11.40    4.50
  12  -1   4   21.20   15.60
  12  -1   4   11.20    8.50
 -12  -1  -4    8.20    1.50
 -12  -1  -4    9.20    1.60
  12  -1   4    5.70    2.10
  12  -1   4   -1.30   10.20
 -12   1  -4    8.00    1.70
  12   1   4  -10.60    9.10
 -12   1  -4    9.50    1.80
  12   1   4   10.00    3.10
  12   1   4    4.20    5.50
 -12   1  -4    9.00    1.70
  13  -1   4   48.30    6.90
 -13  -1  -4   48.50    3.80
 -13  -1  -4   47.70    3.10
  13  -1   4   52.49    6.30
 -13   1  -4   48.00    4.10
  13   1   4   43.30    6.50
  13   1   4   54.79    5.80
 -13   1  -4   49.80    3.80
 -13   1  -4   52.29    4.00
 -13   1  -4   37.10    4.60
  14  -1   4   22.90    4.00
 -14  -1  -4   21.20    2.10
 -14  -1  -4   21.20    2.50
  14  -1   4   21.20    4.60
  14   1   4   35.50    5.30
 -14   1  -4   21.90    2.30
  14   1   4   10.40   10.00
 -14   1  -4   21.70    2.20
 -14   1  -4   22.30    2.30
  15  -1   4   70.99    7.20
  15  -1   4   70.79    6.10
 -15  -1  -4   65.39    4.60
 -15   1  -4   61.89    4.20
 -15   1  -4   62.19    4.30
 -15   1  -4   71.89    4.20
  15   1   4   74.79    6.80
  16  -1   4   43.80    4.10
  16  -1   4   33.70    5.20
 -16  -1  -4   35.00    2.40
 -16  -1  -4   34.00    3.00
  16   1   4   37.00    4.20
  16   1   4   43.70    5.90
 -16   1  -4   37.20    2.60
 -16  -2   4    5.10    1.90
  16  -2  -4    6.40    1.90
 -16  -2   4    8.80    1.20
 -16   2   4    9.50    1.10
 -15  -2   4   24.50    2.50
  15  -2  -4   28.00    4.30
 -15  -2   4   20.30    4.20
 -15   2   4   25.90    2.20
  15   2  -4   21.70    4.60
  15   2  -4   25.40    3.40
 -15   2   4   29.00    2.70
 -14  -2   4    0.30    1.50
  14  -2  -4    2.10    4.30
  14  -2  -4    2.90    1.90
 -14  -2   4    3.20    1.10
  14   2  -4    2.10    3.70
  14   2  -4    4.90    1.30
  14   2  -4   -3.20    9.20
 -14   2   4    1.80    0.60
 -14   2   4    0.60    1.40
 -14   2   4    2.60    0.90
  14   2  -4    1.80    1.50
  13  -2  -4   16.80    4.30
 -13  -2   4   19.10    2.30
  13  -2  -4   15.90    2.40
 -13  -2   4   13.70    5.00
  13   2  -4   17.40    2.50
 -13   2   4   19.20    2.00
 -13   2   4   18.70    2.20
 -13   2   4   19.00    2.70
  13   2  -4   17.00    2.50
 -13   2   4   13.80    3.10
  13   2  -4   26.30    4.80
  13   2  -4   20.50   10.00
 -12  -2   4    0.20    0.80
  12  -2  -4    3.50    1.90
  12  -2  -4    5.10    5.50
  12  -2  -4    0.10   23.10
  12  -2  -4    3.60    2.00
  12   2  -4   -5.10    2.80
 -12   2   4    1.80    1.20
  12   2  -4   -1.40   11.10
 -12   2   4    1.50    0.90
 -12   2   4    2.20    1.10
  12   2  -4    1.40    1.20
 -12   2   4    1.40    0.80
  12   2  -4    1.60    0.90
 -11  -2   4   66.49    4.90
  11  -2  -4   77.29    7.70
 -11  -2   4  100.39   32.60
 -11  -2   4   55.89    6.20
  11  -2  -4   45.30   16.90
  11  -2  -4   63.79    5.30
  11  -2  -4   50.79   14.30
 -11   2   4   44.00   12.40
  11   2  -4   69.49    4.90
 -11   2   4   67.49    4.70
 -11   2   4   63.89    4.50
 -11   2   4   72.69    5.00
  11   2  -4   61.59   11.50
  11   2  -4   68.79    4.90
 -11   2   4   65.79    5.20
  10  -2  -4    9.50   10.60
  10  -2  -4   22.10    4.90
  10  -2  -4   12.80    2.40
 -10  -2   4   23.70    9.60
 -10  -2   4   11.40    2.20
  10  -2  -4   17.90    8.80
  10  -2  -4   21.70   12.80
 -10  -2   4   14.60    2.20
 -10   2   4   19.30    2.60
  10   2  -4   13.30    2.00
  10   2  -4   20.30    7.10
 -10   2   4   12.30    1.80
  10   2  -4   12.50    2.30
 -10   2   4   15.60    2.00
 -10   2   4    5.30    6.20
 -10   2   4   17.40    2.30
   9  -2  -4  172.48   20.30
   9  -2  -4  198.48   11.40
   9  -2  -4  202.38   13.80
  -9  -2   4  201.28   20.80
  -9  -2   4  197.48   10.90
   9  -2  -4  198.98   23.50
   9  -2  -4  204.38   22.90
  -9   2   4  197.88   10.60
   9   2  -4  191.08   10.50
   9   2  -4  207.08   18.40
  -9   2   4  204.18   10.70
  -9   2   4  196.08   10.90
  -9   2   4  178.48   18.30
   9   2  -4  209.98   10.50
  -9   2   4  175.48   11.30
   8  -2  -4   61.19   11.80
   8  -2  -4   86.89   13.40
  -8  -2   4   70.29    4.80
   8  -2  -4   71.69    6.90
   8  -2  -4   72.09    5.40
  -8  -2   4   73.79   12.30
  -8   2   4   73.19    4.90
  -8   2   4   75.79   11.10
  -8   2   4   68.29    4.60
   8   2  -4   72.29    4.30
  -8   2   4   70.89    4.70
   8   2  -4   76.09    4.90
   7  -2  -4  113.79    8.70
   7  -2  -4  100.39   12.10
   7  -2  -4  106.09   14.30
  -7  -2   4  105.09    6.40
  -7  -2   4  112.29   13.90
  -7   2   4   69.79   15.80
  -7   2   4  107.99   12.40
  -7   2   4   99.49    6.40
   7   2  -4  115.09    5.70
  -7   2   4  113.99    6.50
   6  -2  -4   87.79   11.70
  -6  -2   4  103.79   12.10
  -6  -2   4  109.99   26.40
   6  -2  -4  103.09   10.50
  -6   2   4  109.89   14.60
  -6   2   4   97.59   11.10
  -6   2   4  101.19    5.90
   6   2  -4   93.29    5.10
   5  -2  -4  455.85   29.30
   5  -2  -4  427.36   26.30
  -5  -2   4  533.45   34.40
  -5  -2   4  441.76   28.50
  -5   2   4  426.66   21.90
  -5   2   4  451.55   28.50
  -5   2   4  409.46   31.30
  -4  -2   4 1320.87   66.79
   4  -2  -4 1174.28   60.69
  -4  -2   4 1275.57   63.09
   4  -2  -4 1247.18   63.99
  -4   2   4 1197.28   66.99
  -4   2   4 1179.98   57.09
  -4   2   4 1231.18   63.59
   4   2  -4 1090.89   57.89
   3  -2  -4 1485.65   77.19
  -3  -2   4 1724.73   81.49
  -3  -2   4 1554.94   78.49
   3  -2  -4 1492.75   81.19
  -3   2   4 1463.35   82.59
  -3   2   4 1556.94   79.99
   3   2  -4 1828.42   75.09
  -2  -2   4  544.85   30.70
   2  -2  -4  549.65   29.00
  -2  -2   4  606.74   30.70
   2  -2  -4  553.84   31.50
  -2  -2   4  561.34   28.60
  -2   2   4  549.35   31.20
   2   2  -4  540.95   28.20
  -2   2   4  538.45   33.70
   2   2  -4  536.55   27.50
  -1  -2   4   39.30    3.10
  -1  -2   4   29.80    4.80
  -1  -2   4   37.60    5.40
  -1  -2   4   37.70    2.70
   1  -2  -4   36.10    4.00
   1  -2  -4   34.10    5.00
  -1   2   4   31.00    4.60
  -1   2   4   33.40    6.60
   0  -2   4 1552.04   75.09
   0  -2   4 1489.45   75.49
   0  -2  -4 1508.15   74.79
   0   2   4 1508.95   78.19
   0   2   4 1482.75   74.09
   1  -2   4  854.51   44.00
   1  -2   4  840.42   44.40
   1   2   4  836.92   46.90
   1   2   4  699.63   45.00
   1   2   4  862.21   41.80
   2  -2   4  553.34   31.10
   2   2   4  477.35   31.10
   2   2   4  519.75   27.30
   2   2   4  527.05   33.80
   3  -2   4  569.24   32.90
   3  -2   4  559.34   32.70
   3   2   4  484.65   31.50
   3   2   4  524.85   35.80
   3   2   4  545.55   27.90
   4  -2   4  719.33   40.80
   4  -2   4  727.83   40.70
   4   2   4  607.84   31.80
   4   2   4  670.93   44.80
   4   2   4  588.74   35.90
   4   2   4  712.03   38.60
   4   2   4  711.83   34.60
   5  -2   4  901.21   49.99
   5  -2   4  915.81   50.99
   5   2   4  893.61   46.20
   5   2   4  728.13   53.29
   5   2   4  721.33   39.60
   5   2   4  883.31   44.60
   5   2   4  869.41   43.10
   6  -2   4  450.85   30.90
   6  -2   4  459.45   31.90
  -6   2  -4  404.46   21.10
   6   2   4  393.96   34.90
   6   2   4  419.56   24.30
   6   2   4  460.65   26.50
   6   2   4  366.16   19.90
  -7  -2  -4  505.55   24.30
   7  -2   4  514.15   35.50
  -7  -2  -4  502.65   24.10
   7  -2   4  498.65   28.40
   7  -2   4  510.95   37.20
   7   2   4  529.45   30.70
   7   2   4  416.56   23.00
   7   2   4  459.25   23.00
  -7   2  -4  479.15   24.10
   8  -2   4   52.59   11.60
  -8  -2  -4   56.59   14.20
  -8  -2  -4   46.50    3.40
  -8  -2  -4   48.40    3.60
   8  -2   4   55.99    6.80
   8  -2   4   45.70   13.50
   8  -2   4   37.90    6.20
   8  -2   4   57.89    5.10
  -8  -2  -4   48.80    3.70
   8   2   4   49.10    2.90
   8   2   4   53.99    2.90
  -8   2  -4   41.90    3.60
   8   2   4   47.20    7.80
  -8   2  -4   39.60    3.80
   8   2   4   41.70    4.60
  -8   2  -4   48.70    3.70
  -9  -2  -4  362.46   18.10
   9  -2   4  335.07   22.30
  -9  -2  -4  348.77   17.60
   9  -2   4  389.26   23.30
   9  -2   4  366.96   32.10
   9  -2   4  384.36   35.00
   9  -2   4  356.16   20.10
   9   2   4  345.27   17.20
   9   2   4  347.87   19.90
  -9   2  -4  382.36   18.60
  -9   2  -4  344.47   18.40
  -9   2  -4  338.77   18.00
   9   2   4  350.16   17.20
  10  -2   4   61.49    7.40
 -10  -2  -4   47.80   17.50
  10  -2   4   48.80    7.20
  10  -2   4   61.99    6.10
  10  -2   4   56.89   16.10
 -10  -2  -4   50.29    3.50
 -10  -2  -4   55.09    4.10
  10   2   4   57.49    3.60
 -10   2  -4   54.19    4.30
  10   2   4   55.09    5.80
 -10   2  -4   52.59    5.50
 -10   2  -4   49.90    6.00
  10   2   4   56.89    3.60
  11  -2   4   23.40   12.80
 -11  -2  -4   38.80    3.20
  11  -2   4   43.60    6.60
  11  -2   4    5.50   16.10
 -11  -2  -4   69.29   33.10
  11  -2   4   34.30    6.00
  11  -2   4   44.60    5.30
 -11   2  -4   36.80    3.50
  11   2   4   39.40    3.30
 -11   2  -4   39.50    3.60
  11   2   4   42.70    3.20
  11   2   4   33.60    4.80
 -11   2  -4   39.30    3.30
  11   2   4   35.20    9.00
  12  -2   4   29.60   14.40
  12  -2   4   33.00    6.60
 -12  -2  -4   19.50   25.60
  12  -2   4   41.10    5.00
  12  -2   4   20.90   21.00
 -12  -2  -4   36.40    2.90
  12  -2   4   24.60    7.60
  12   2   4   27.20    4.50
  12   2   4   32.80    2.90
 -12   2  -4   34.80    3.20
 -12   2  -4   32.60    3.30
  12   2   4   34.50    8.90
 -12   2  -4   37.60    3.20
  13  -2   4    1.00    2.30
  13  -2   4    2.50    1.80
 -13  -2  -4    2.20    0.90
 -13   2  -4    1.80    1.00
 -13   2  -4    3.90    1.10
  13   2   4    2.70    2.20
  13   2   4   -0.20    6.90
 -13   2  -4    2.50    1.00
  14  -2   4   23.80    3.60
  14  -2   4   13.20    7.40
 -14  -2  -4   20.60    2.30
 -14  -2  -4   21.10    1.90
 -14   2  -4   21.60    2.20
 -14   2  -4   24.30    2.20
  14   2   4   26.20    4.00
 -14   2  -4   25.30    2.30
  15  -2   4   25.70    3.50
  15  -2   4   19.60    4.00
 -15  -2  -4   28.40    2.50
 -15  -2  -4   25.70    1.90
 -15   2  -4   28.20    2.10
 -15   2  -4   21.50    2.30
  15   2   4   29.30    4.10
 -15   2  -4   31.40    2.30
 -16  -2  -4   13.50    1.80
  16  -2   4   11.30    2.50
  16   2   4    9.70    2.20
 -16   2  -4   13.30    1.00
 -16   2  -4   12.50    1.30
 -15  -3   4    4.00    0.80
 -15  -3   4    1.80    1.80
  15  -3  -4    3.90    1.70
 -15   3   4    4.20    0.80
  15   3  -4    5.30    1.10
 -14  -3   4   15.10    1.70
  14  -3  -4   10.20    2.60
 -14   3   4   13.70    1.70
 -14   3   4   12.40    1.50
  14   3  -4   12.20    2.10
  14   3  -4   14.60    2.00
  13  -3  -4    5.20    4.90
 -13  -3   4    7.90    3.70
  13  -3  -4   13.80    3.20
 -13  -3   4   15.90    2.00
  13   3  -4   13.40    2.20
 -13   3   4   13.80    1.70
  13   3  -4   19.70   13.50
  13   3  -4   15.60    2.10
 -13   3   4   12.90    1.90
 -13   3   4   10.60    1.80
  12  -3  -4    0.80    1.50
 -12  -3   4    0.50    2.20
 -12  -3   4   11.20   13.50
 -12  -3   4    1.30    0.80
  12  -3  -4   -0.20    4.50
 -12   3   4    1.40    1.00
 -12   3   4    1.50    0.90
 -12   3   4    2.50    1.10
  12   3  -4    0.70    0.80
  12   3  -4    0.60    1.00
  12   3  -4   -2.40    5.80
 -11  -3   4   90.09    5.80
  11  -3  -4   36.30   24.10
  11  -3  -4   67.59   14.70
 -11  -3   4   86.69   11.90
  11  -3  -4   90.39    8.60
 -11  -3   4   84.89   17.00
 -11   3   4   85.29    5.60
 -11   3   4   56.39   15.20
  11   3  -4   88.19    5.70
  11   3  -4   78.39   12.80
 -11   3   4   87.69    5.80
 -11   3   4   86.79    5.90
  11   3  -4   89.19    5.80
  10  -3  -4  120.89   10.10
 -10  -3   4  122.29   14.10
 -10  -3   4  122.89    7.20
  10  -3  -4   82.39   17.10
  10  -3  -4   73.49   21.40
  10   3  -4  111.49    6.80
 -10   3   4  117.99    7.40
 -10   3   4   85.19   17.50
  10   3  -4  115.59   14.20
  10   3  -4  114.09    6.80
 -10   3   4  118.19    7.00
 -10   3   4  124.99    7.20
   9  -3  -4  144.59   23.40
   9  -3  -4  163.48   12.10
   9  -3  -4  156.68   24.80
  -9  -3   4  157.28    9.10
   9  -3  -4  144.19   21.10
   9  -3  -4  157.38    9.90
  -9  -3   4  189.28   27.10
  -9  -3   4  160.58   16.20
   9   3  -4  152.98    9.90
  -9   3   4  135.79   21.30
  -9   3   4  155.88    9.00
   9   3  -4  176.68   16.60
   9   3  -4  150.58    8.40
  -9   3   4  164.28    9.40
  -9   3   4  155.58    9.40
  -8  -3   4  390.96   27.60
   8  -3  -4  406.66   34.90
   8  -3  -4  394.86   36.10
  -8  -3   4  385.76   29.50
   8  -3  -4  388.36   22.20
   8  -3  -4  387.26   30.70
  -8  -3   4  379.96   18.90
   8  -3  -4  334.37   19.40
  -8   3   4  350.66   29.00
   8   3  -4  358.56   18.00
   8   3  -4  347.97   18.10
  -8   3   4  379.86   19.30
  -8   3   4  371.76   18.90
  -8   3   4  365.16   18.80
   7  -3  -4  244.88   24.70
   7  -3  -4  209.68   22.90
   7  -3  -4  217.48   14.00
  -7  -3   4  201.28   11.20
  -7  -3   4  243.68   19.00
   7  -3  -4  213.08   20.60
  -7  -3   4  235.58   20.00
  -7  -3   4  247.48   16.00
  -7   3   4  202.28   20.00
   7   3  -4  207.18   10.50
  -7   3   4  204.78   11.40
  -7   3   4  202.58   11.30
   7   3  -4  179.48   10.50
  -7   3   4  213.58   11.70
  -6  -3   4   46.80    3.60
   6  -3  -4   60.39   12.80
  -6  -3   4   47.00    8.20
   6  -3  -4   49.00    9.80
   6  -3  -4   63.89    5.90
  -6  -3   4   62.39    6.80
  -6  -3   4   60.39    8.30
  -6   3   4   62.49    4.70
   6   3  -4   54.39    3.00
  -6   3   4   48.00    3.80
  -6   3   4   50.69    9.30
  -6   3   4   48.00    3.70
  -5  -3   4  102.69   13.40
   5  -3  -4   92.19   11.00
  -5  -3   4   93.59    9.90
   5  -3  -4  104.59   13.50
   5   3  -4   86.49   10.80
  -5   3   4   95.29    5.80
  -5   3   4   86.19   12.30
  -4  -3   4   83.19    9.40
  -4  -3   4   65.69    7.00
   4  -3  -4   57.19    8.40
   4  -3  -4   58.09   10.30
  -4   3   4   58.49    4.20
   4   3  -4   74.29    5.90
  -4   3   4   59.29    9.00
   3  -3  -4  357.96   22.10
  -3  -3   4  336.37   18.10
   3  -3  -4  328.17   24.40
  -3   3   4  327.97   17.00
   3   3  -4  333.07   19.90
   3   3  -4  345.77   19.70
  -3   3   4  345.47   23.70
   2  -3  -4  166.88   12.30
   2  -3  -4  152.48   14.00
  -2  -3   4  152.68   13.20
  -2   3   4  150.98    8.20
  -2   3   4  115.49   19.10
  -2   3   4  168.08   13.60
   2   3  -4  131.09   11.20
  -1  -3   4   46.30    7.10
  -1  -3   4   45.60    7.00
   1  -3  -4   44.50    6.00
   1  -3  -4   37.80    6.90
  -1   3   4   35.30    9.60
   1   3  -4   40.70    5.10
  -1   3   4   41.70    3.10
  -1   3   4   45.50    6.40
   0  -3   4  303.27   20.60
   0  -3  -4  279.57   19.80
   0  -3   4  295.47   20.80
   0   3   4  256.57   24.00
   0   3   4  281.37   14.00
   0   3   4  234.68   21.60
   0   3   4  278.17   18.30
   1  -3   4  375.76   24.30
   1  -3   4  368.86   24.10
   1   3   4  286.57   26.30
   1   3   4  320.97   16.40
   1   3   4  278.67   24.20
   1   3   4  352.96   20.60
   2  -3   4   38.30    8.00
   2  -3   4   41.50    7.70
   2   3   4   30.10    6.90
   2   3   4   35.00    2.70
   2   3   4   37.20   11.60
   2   3   4   31.70    4.50
   3  -3   4  633.94   38.80
   3  -3   4  632.54   38.50
   3   3   4  623.94   31.70
   3   3   4  512.15   41.50
   3   3   4  558.24   37.30
   3   3   4  574.34   28.30
   4  -3   4  142.49   15.80
   4  -3   4  158.88   17.30
   4   3   4  150.08   10.20
   4   3   4  143.29   14.20
   4   3   4  130.49    7.50
   5  -3   4   48.30   10.00
   5  -3   4   40.80   10.90
   5  -3   4   40.20    9.70
   5   3   4   42.80    5.10
   5   3   4   47.90    7.50
   5   3   4   42.20    2.90
   5   3   4   43.70    6.20
   6  -3   4   53.09   16.20
   6  -3   4   39.60    7.00
   6  -3   4   42.80   10.80
   6  -3   4   34.40    9.30
   6  -3   4   55.09    9.40
   6  -3   4   41.30    8.60
  -6   3  -4   44.40    3.60
   6   3   4   41.20    5.90
   6   3   4   58.49    7.20
   6   3   4   46.90    2.90
   6   3   4   54.19    4.20
   6   3   4   53.69    7.70
   7  -3   4   95.79   16.90
   7  -3   4   90.49   11.90
   7  -3   4   85.59   19.00
   7  -3   4   98.49   10.50
   7  -3   4  107.69   20.40
  -7  -3  -4  109.59    6.50
   7  -3   4  105.09    8.30
   7  -3   4   93.09    9.90
   7   3   4   91.99    5.20
   7   3   4   86.19    9.40
   7   3   4  110.29   11.60
   7   3   4   89.69    5.10
  -7   3  -4  106.79    7.20
   8  -3   4  155.58   25.30
  -8  -3  -4  128.89    7.20
  -8  -3  -4  117.19   18.60
   8  -3   4  141.79   12.00
   8  -3   4  144.99   21.90
   8  -3   4  134.99   24.10
   8  -3   4  128.69    9.10
   8   3   4  115.29   13.00
  -8   3  -4  114.39    7.50
   8   3   4  116.89    6.30
  -8   3  -4  127.39    7.50
   8   3   4  103.79    8.70
  -8   3  -4  115.29    7.10
   8   3   4  124.49    6.40
   9  -3   4  382.36   39.00
  -9  -3  -4  414.36   22.60
   9  -3   4  435.36   44.60
   9  -3   4  466.95   28.60
  -9  -3  -4  418.26   53.69
   9  -3   4  468.65   26.70
  -9   3  -4  406.76   20.90
   9   3   4  426.66   23.30
  -9   3  -4  411.46   21.50
  -9   3  -4  432.66   21.40
   9   3   4  354.56   29.10
   9   3   4  415.36   20.00
   9   3   4  408.16   20.00
  10  -3   4   42.80    7.30
  10  -3   4   45.40    8.30
 -10  -3  -4   27.70   21.70
 -10  -3  -4   49.00    3.40
  10  -3   4   14.70   20.10
  10  -3   4   38.10   14.90
  10  -3   4   22.30   12.90
  10  -3   4   46.40    5.50
 -10   3  -4   47.30    3.70
 -10   3  -4   50.99    4.00
 -10   3  -4   46.50    4.00
  10   3   4   45.80    3.00
  10   3   4   44.80    5.60
  10   3   4   45.20    3.00
  11  -3   4  169.18   15.10
  11  -3   4  140.39   30.00
  11  -3   4  130.59   12.60
  11  -3   4  174.08   34.90
 -11  -3  -4  161.38    8.70
  11  -3   4  159.78   11.50
 -11  -3  -4  156.38   31.30
  11  -3   4  146.89   27.40
  11   3   4  154.98   11.40
 -11   3  -4  160.38    9.10
  11   3   4  166.28    8.70
 -11   3  -4  164.98    9.40
 -11   3  -4  166.78    9.60
  11   3   4  163.78    8.70
  11   3   4  180.48   18.30
  12  -3   4   10.90    2.70
  12  -3   4    5.30    4.60
 -12  -3  -4   12.40    1.60
  12  -3   4    1.40    7.60
  12  -3   4   17.60    4.90
  12   3   4   13.40    1.90
  12   3   4    9.80    1.90
 -12   3  -4   18.20    2.20
 -12   3  -4   15.20    2.00
  12   3   4    8.00    5.50
 -12   3  -4   12.90    2.00
  12   3   4    8.40    2.90
  13  -3   4    4.40    7.00
  13  -3   4    5.30    2.10
  13  -3   4    2.30    3.10
 -13   3  -4   10.00    1.50
  13   3   4    7.90    1.30
  13   3   4    7.90    2.30
  13   3   4    7.40    7.30
 -13   3  -4    9.80    1.60
 -13   3  -4    9.40    1.70
  14  -3   4    0.00    3.60
 -14  -3  -4    2.20    1.90
  14  -3   4    1.80    1.40
 -14  -3  -4    0.50    0.70
 -14   3  -4    2.70    0.80
 -14   3  -4    2.00    0.80
  14   3   4   -0.70    2.20
 -14   3  -4    4.00    1.20
 -15  -3  -4    1.20    0.60
  15  -3   4   -0.80    1.70
  15  -3   4    2.00    3.20
 -15  -3  -4   -0.10    1.10
 -15   3  -4    1.80    1.00
 -15   3  -4    1.20    0.60
 -15   3  -4    1.00    0.50
  14  -4  -4    3.40    1.70
 -14  -4   4    2.60    1.60
 -14   4   4    2.90    0.80
 -14   4   4    4.20    0.90
  14   4  -4    3.70    1.30
  14   4  -4    4.30    1.00
  13  -4  -4   15.20    3.30
 -13  -4   4   22.00    1.90
 -13  -4   4   15.40    4.30
 -13   4   4   22.10    2.40
 -13   4   4   19.60    1.90
  13   4  -4   19.80    2.20
 -13   4   4   17.70    2.10
  12  -4  -4    3.30    2.10
 -12  -4   4   -0.90    1.60
 -12  -4   4    0.50    1.60
  12  -4  -4   -3.20    2.70
 -12  -4   4    0.30    0.60
  12   4  -4   -5.10   13.70
 -12   4   4   -0.60    0.60
  12   4  -4    0.30    0.80
  12   4  -4    0.80    0.80
 -12   4   4    1.20    0.80
 -12   4   4    0.60    1.00
  11  -4  -4   83.39    7.90
 -11  -4   4   74.89    4.90
  11   4  -4   78.99    5.20
 -11   4   4   73.09    5.10
 -11   4   4   76.89    5.10
  11   4  -4   71.59   13.40
  11   4  -4   75.79    5.00
 -11   4   4   69.19    5.20
 -10  -4   4   12.00    1.70
  10  -4  -4    7.00    5.30
 -10  -4   4    8.30    7.70
 -10  -4   4   13.40    5.00
 -10   4   4   11.50    2.00
  10   4  -4   11.10    1.80
 -10   4   4   11.40    2.00
 -10   4   4    7.50    1.80
  10   4  -4    6.40    5.50
  10   4  -4   12.20    1.70
  -9  -4   4   17.00    5.50
   9  -4  -4   17.50    3.90
   9  -4  -4    9.40   16.80
   9  -4  -4   14.00    7.40
  -9  -4   4   21.70    8.10
  -9  -4   4   21.80    2.20
  -9   4   4   26.00    2.70
  -9   4   4   22.00    2.80
   9   4  -4   19.50    1.90
   9   4  -4   10.90    5.60
  -9   4   4   18.30   10.00
  -9   4   4   22.70    2.50
   9   4  -4   19.80    2.00
  -8  -4   4   45.90    3.30
  -8  -4   4   48.50    8.40
  -8  -4   4   38.40    9.30
   8  -4  -4   41.90   15.40
   8  -4  -4   39.20    5.40
   8  -4  -4   44.40   11.40
   8   4  -4   42.70    2.90
  -8   4   4   41.60    5.40
  -8   4   4   43.40    3.60
   8   4  -4   40.30    2.80
  -8   4   4   37.60   11.40
  -8   4   4   41.70    3.50
  -7  -4   4   11.10    5.30
   7  -4  -4   23.50   12.20
  -7  -4   4   16.90   11.30
  -7  -4   4    9.50    1.60
   7  -4  -4    2.30    6.50
   7  -4  -4    9.90   10.20
  -7  -4   4    6.90    4.00
  -7   4   4    7.20    7.70
  -7   4   4   10.50    1.80
  -7   4   4    9.50    2.00
   7   4  -4   14.80    4.90
  -7   4   4   13.00    1.80
   7   4  -4    8.30    1.00
   7   4  -4    6.40    1.20
  -6  -4   4  422.36   27.80
   6  -4  -4  407.46   22.80
   6  -4  -4  467.45   35.70
   6  -4  -4  386.66   39.70
  -6  -4   4  383.06   23.30
  -6  -4   4  381.16   19.20
   6  -4  -4  358.06   29.90
  -6  -4   4  419.86   25.90
  -6   4   4  380.66   19.80
   6   4  -4  365.46   18.70
  -6   4   4  379.56   30.40
  -6   4   4  404.36   20.30
  -6   4   4  375.46   19.80
   5  -4  -4  223.08   21.10
   5  -4  -4  229.98   14.00
   5  -4  -4  218.48   22.50
  -5  -4   4  246.38   18.40
  -5  -4   4  203.18   10.90
  -5  -4   4  218.38   17.00
   5  -4  -4  229.18   22.90
  -5  -4   4  224.68   21.90
   5   4  -4  207.18   10.60
  -5   4   4  208.28   20.30
  -5   4   4  195.38   11.50
  -5   4   4  216.08   11.90
  -5   4   4  202.88   11.60
   5   4  -4  238.88   15.20
   4  -4  -4   13.00    6.40
  -4  -4   4   27.60    4.40
  -4  -4   4   25.40    5.50
  -4  -4   4   23.30    3.60
  -4  -4   4   30.30    5.50
  -4  -4   4   16.40   12.60
   4  -4  -4   25.00    7.80
   4  -4  -4   24.00    3.70
  -4  -4   4   20.30    4.80
   4  -4  -4   25.30    9.40
   4   4  -4   21.70    4.80
   4   4  -4   23.00    4.10
  -4   4   4   21.00    5.90
  -4   4   4   21.40    2.30
  -4   4   4   21.20    2.30
  -4   4   4   18.40    2.30
   3  -4  -4   52.79   11.50
   3  -4  -4   46.10    4.90
  -3  -4   4   49.50    5.60
  -3  -4   4   51.19    5.50
   3  -4  -4   41.20    8.80
  -3  -4   4   57.59    8.10
   3  -4  -4   65.19   10.40
   3   4  -4   46.00    7.20
  -3   4   4   63.29    4.10
  -3   4   4   47.10    8.60
  -2  -4   4  399.76   26.80
  -2  -4   4  412.56   28.10
  -2  -4   4  439.46   26.00
   2  -4  -4  489.95   39.50
  -2  -4   4  373.56   23.40
  -2  -4   4  377.46   23.10
   2  -4  -4  401.56   29.50
   2  -4  -4  409.66   26.50
   2  -4  -4  380.96   21.80
  -2   4   4  436.36   28.30
   2   4  -4  343.87   25.90
  -2   4   4  425.26   20.40
  -1  -4   4  260.07   26.60
  -1  -4   4  347.77   20.80
  -1  -4   4  334.07   24.20
   1  -4  -4  297.87   17.70
  -1  -4   4  334.07   24.40
   1  -4  -4  320.27   21.30
  -1  -4   4  310.67   19.00
  -1  -4   4  318.57   19.80
   1   4  -4  301.77   19.10
   1   4  -4  274.07   22.60
  -1   4   4  341.37   22.70
  -1   4   4  336.27   16.00
  -1   4   4  252.47   26.10
   0  -4  -4  130.59   19.90
   0  -4   4  131.19   14.80
   0  -4   4  176.48   22.10
   0  -4   4  129.79   11.00
   0  -4   4  154.88   12.10
   0  -4   4  134.59   11.00
   0  -4   4  158.88   15.90
   0   4   4  141.29   12.60
   0   4   4  119.59   16.50
   0   4   4  141.39    7.90
   0   4  -4  123.79   12.20
  -1  -4  -4  304.67   17.10
   1  -4   4  312.67   19.80
   1  -4   4  334.47   19.60
   1  -4   4  249.48   35.60
   1  -4   4  302.77   24.60
  -1  -4  -4  274.07   24.90
   1  -4   4  301.97   19.40
   1  -4   4  367.86   27.80
  -1   4  -4  273.67   21.30
   1   4   4  309.07   15.50
   1   4   4  272.07   26.00
   1   4   4  308.67   23.50
   2  -4   4  228.98   21.50
   2  -4   4  270.07   23.70
   2  -4   4  218.98   15.90
  -2  -4  -4  242.28   18.70
   2  -4   4  232.38   23.00
   2  -4   4  223.08   15.90
   2  -4   4  215.18   20.90
  -2  -4  -4  233.28   13.40
   2  -4   4  226.28   15.10
   2   4   4  209.98   11.70
   2   4   4  199.38   21.20
   2   4   4  209.88   16.40
   3  -4   4   11.00    2.80
   3  -4   4   16.20    6.50
  -3  -4  -4   13.00    4.20
   3  -4   4   17.00    4.20
   3  -4   4   14.40    6.90
   3  -4   4   18.60    5.00
   3  -4   4    8.10    8.50
   3  -4   4    7.90    6.20
   3   4   4    6.30    2.70
   3   4   4   13.00    5.50
   3   4   4    9.60    1.60
   4  -4   4  357.16   30.40
   4  -4   4  295.57   28.00
   4  -4   4  308.87   21.20
   4  -4   4  340.87   22.00
  -4  -4  -4  346.27   23.90
   4  -4   4  327.57   19.30
   4  -4   4  325.87   31.00
   4   4   4  323.27   26.60
   4   4   4  273.77   16.50
   4   4   4  330.87   19.90
   4   4   4  325.97   16.20
   5  -4   4  132.79   12.00
   5  -4   4  134.09   19.30
  -5  -4  -4  141.99   14.20
   5  -4   4  127.39   19.80
   5  -4   4  135.79   12.30
   5  -4   4  129.99    9.60
   5  -4   4  144.79   20.60
   5  -4   4  141.59   16.50
   5   4   4  125.89    7.10
   5   4   4  122.49   10.40
   5   4   4  114.69    6.80
   5   4   4  113.09   12.30
   5   4   4  138.39   15.00
   6  -4   4  128.39   15.00
   6  -4   4  125.79   12.40
   6  -4   4   98.89   21.70
   6  -4   4  131.19   21.60
   6  -4   4  131.09   20.50
  -6  -4  -4  107.99   12.80
   6  -4   4  109.09   11.60
  -6   4  -4  116.59    7.30
   6   4   4  124.29   11.40
   6   4   4  140.69   13.00
   6   4   4  116.69    6.50
   6   4   4  130.79   14.30
   6   4   4  128.39    6.80
  -7  -4  -4    0.60    4.10
   7  -4   4   20.60   15.50
   7  -4   4   -1.10    6.00
   7  -4   4    5.30    3.90
   7  -4   4    7.10   10.90
  -7  -4  -4    1.20    3.40
   7   4   4   10.30    7.50
   7   4   4    4.90    5.00
   8  -4   4   14.40    9.40
   8  -4   4   12.60    2.80
  -8  -4  -4    8.20    4.20
   8  -4   4   19.60   12.30
  -8  -4  -4   11.30   10.60
   8  -4   4    3.60   16.50
   8  -4   4    8.30    4.50
  -8  -4  -4    7.70    3.90
   8  -4   4   14.90    4.20
  -8   4  -4   10.10    2.30
   8   4   4   14.20    1.30
  -8   4  -4   11.90    2.00
   8   4   4   22.00    6.70
  -9  -4  -4   -2.90   12.40
   9  -4   4    3.20    6.60
  -9  -4  -4    2.30    3.10
   9  -4   4   -7.70   16.90
   9  -4   4   14.90   14.70
   9  -4   4    5.40    2.50
   9  -4   4   -0.80    3.90
   9  -4   4    0.40    3.70
  -9  -4  -4    1.50    3.70
   9   4   4    4.10    0.80
  -9   4  -4   -0.90    1.60
  -9   4  -4    3.60    1.30
   9   4   4    9.70    4.80
   9   4   4    6.60    1.00
  -9   4  -4    4.00    1.30
   9   4   4   10.80    6.50
  10  -4   4   85.49   21.50
  10  -4   4  136.59   10.40
 -10  -4  -4  127.19   23.10
  10  -4   4  106.29   12.60
 -10   4  -4   99.49    6.80
  10   4   4  111.89    6.00
  10   4   4  109.69    6.00
 -10   4  -4  105.69    7.10
 -11  -4  -4  120.09   13.70
  11  -4   4  118.99   11.40
  11  -4   4  155.98   14.20
 -11   4  -4  149.09    8.70
  11   4   4  157.28    8.00
  11   4   4  158.38    8.00
 -11   4  -4  153.08    8.40
 -11   4  -4  153.78    8.60
  12  -4   4  112.09   10.80
 -12   4  -4  111.89    6.90
  12   4   4  113.99    6.30
  12   4   4   87.59   17.10
  12   4   4  117.79    6.30
 -12   4  -4  103.59    6.40
 -12   4  -4  115.99    6.70
  13  -4   4    4.50    2.40
 -13  -4  -4    3.90    2.00
 -13  -4  -4    4.10    1.10
  13  -4   4    2.90    5.20
 -13   4  -4    4.70    1.10
  13   4   4    4.30    0.90
 -13   4  -4    3.70    1.00
 -13   4  -4    4.50    1.30
  14  -4   4   20.40    3.60
 -14  -4  -4   21.00    1.90
 -14   4  -4   21.90    1.80
 -14   4  -4   22.10    1.80
 -14   4  -4   20.40    2.10
 -13   5   4    2.70    1.50
 -13   5   4    3.00    0.70
  13   5  -4    4.30    1.00
  13   5  -4    4.40    1.20
 -13   5   4    4.40    0.80
 -12  -5   4   38.00    3.90
  12  -5  -4   49.40    4.40
  12   5  -4   47.40    3.30
 -12   5   4   43.60    3.10
 -12   5   4   35.40    3.20
 -12   5   4   43.50    3.00
  12   5  -4   46.90    3.30
 -11  -5   4   10.20    2.80
  11  -5  -4    9.60    2.40
 -11  -5   4    2.90    2.50
  11  -5  -4    3.20    3.10
  11   5  -4    7.80    1.40
 -11   5   4    5.50    1.10
  11   5  -4    9.00    1.60
 -11   5   4    7.30    1.30
 -11   5   4    5.70    1.30
  10  -5  -4   19.20    6.90
  10  -5  -4   23.10    4.10
 -10  -5   4   17.00    4.90
  10   5  -4   22.90    2.20
 -10   5   4   20.80    2.30
 -10   5   4   19.30    2.20
 -10   5   4   20.60    2.80
  10   5  -4   12.90    9.50
  10   5  -4   23.70    2.20
   9  -5  -4   -2.90    3.20
  -9  -5   4    0.20    2.00
   9  -5  -4    0.00    2.00
  -9  -5   4    0.60    2.00
  -9   5   4    1.50    1.00
   9   5  -4    0.50    0.50
  -9   5   4    2.10    1.00
  -9   5   4   -0.80    0.70
   9   5  -4    0.40    0.60
   8  -5  -4    9.50    5.50
  -8  -5   4   21.50    4.90
   8  -5  -4   13.60    3.10
  -8  -5   4   16.90    5.10
  -8   5   4   14.50    2.10
   8   5  -4   16.70    2.10
  -8   5   4   13.50    2.10
  -8   5   4   14.50    2.30
   8   5  -4   17.30    1.50
   8   5  -4   22.70    7.80
   7  -5  -4   88.39    7.90
  -7  -5   4  102.59   10.20
   7  -5  -4   46.10   17.60
  -7  -5   4   84.29   10.70
   7  -5  -4   77.49   14.00
  -7   5   4   81.59    5.60
  -7   5   4   78.89   15.00
   7   5  -4   83.69    4.70
  -7   5   4   86.59    6.10
  -7   5   4   87.39    5.70
   7   5  -4   83.99    4.80
   6  -5  -4    5.40    2.20
   6  -5  -4    5.20    4.40
  -6  -5   4    1.70    1.90
  -6  -5   4    2.70    2.70
   6   5  -4    3.00    0.80
  -6   5   4    2.40    1.10
  -6   5   4    3.70    6.50
   6   5  -4    1.50    3.00
  -6   5   4    1.50    1.10
  -6   5   4    3.90    1.10
   5  -5  -4   64.19    5.80
   5  -5  -4   37.80   12.10
  -5  -5   4   52.99    7.90
  -5  -5   4   57.09    8.30
   5  -5  -4   62.49   11.10
   5  -5  -4   48.50   15.10
  -5  -5   4   59.09    8.50
  -5   5   4   48.70    4.00
  -5   5   4   42.20   14.10
  -5   5   4   46.80   11.20
  -5   5   4   49.99    4.30
   5   5  -4   52.79    3.10
  -5   5   4   52.79    4.00
  -4  -5   4   73.89    9.50
  -4  -5   4   63.59   11.70
   4  -5  -4   65.79   13.10
  -4  -5   4   67.29    8.70
   4  -5  -4   70.09    8.30
   4  -5  -4   61.19    6.80
   4  -5  -4   70.99   12.70
   4  -5  -4   77.29   17.20
  -4  -5   4   51.79   11.70
  -4   5   4   79.99   12.50
   4   5  -4   63.89    3.90
  -4   5   4   66.99    4.70
  -4   5   4   71.49    5.10
  -4   5   4   69.39    4.70
   3  -5  -4  230.38   13.80
  -3  -5   4  247.18   21.50
   3  -5  -4  196.78   14.20
  -3  -5   4  213.58   14.50
   3  -5  -4  197.98   22.80
   3  -5  -4  189.48   20.60
   3  -5  -4  250.37   22.30
  -3  -5   4  225.28   22.70
  -3  -5   4  259.37   19.60
  -3  -5   4  226.38   17.20
  -3  -5   4  209.58   14.70
  -3   5   4  212.78   11.80
  -3   5   4  211.68   11.70
   3   5  -4  213.48   16.70
  -3   5   4  204.68   20.10
  -3   5   4  225.78   12.30
   2  -5  -4   56.09    5.90
  -2  -5   4   70.59    8.10
  -2  -5   4   61.99   11.80
  -2  -5   4   66.29    6.80
   2  -5  -4   67.99    6.00
   2  -5  -4   69.29   14.90
   2  -5  -4   62.99   10.20
  -2  -5   4   63.49    9.50
  -2  -5   4   65.79    9.30
  -2  -5   4   58.39    6.80
  -2   5   4   59.89    4.20
  -2   5   4   54.79   10.00
  -2   5   4   69.89    4.70
   2   5  -4   46.60   11.80
  -2   5   4   53.89   13.00
   2   5  -4   51.69    7.30
  -2   5   4   62.09    4.30
   1  -5  -4   97.59   14.40
   1  -5  -4  100.99    7.50
  -1  -5   4  101.69    9.80
   1  -5  -4  103.39   12.50
  -1  -5   4   95.79    9.00
  -1  -5   4  118.89   15.90
  -1  -5   4  107.09   12.80
  -1  -5   4   86.59   10.80
  -1  -5   4   98.99    9.20
  -1  -5   4  100.49   14.20
  -1   5   4   88.19    5.70
   1   5  -4   72.89   14.30
  -1   5   4   70.89   15.00
  -1   5   4   94.79   11.80
  -1   5   4   90.09    6.00
   0  -5   4  254.27   24.30
   0  -5   4  216.38   15.50
   0  -5   4  240.28   19.10
   0  -5   4  220.58   15.80
   0  -5   4  208.38   21.80
   0  -5   4  229.88   21.10
   0  -5  -4  248.58   20.50
   0  -5   4  219.88   15.90
   0  -5   4  216.78   22.30
   0  -5  -4  215.38   13.40
   0   5   4  215.88   11.90
   0   5   4  207.08   11.60
   0   5  -4  193.58   25.20
   0   5   4  229.88   18.40
   0   5   4  183.28   23.70
   1  -5   4  178.38   13.90
   1  -5   4  168.88   13.20
   1  -5   4  159.68   15.00
   1  -5   4  201.78   21.00
  -1  -5  -4  190.48   11.20
   1  -5   4  171.38   20.80
  -1  -5  -4  187.08   17.20
   1  -5   4  155.98   19.60
   1  -5   4  182.98   19.30
   1  -5   4  178.48   13.20
   1   5   4  158.78    9.40
   1   5   4  170.08   14.70
  -1   5  -4  128.49   16.50
   1   5   4  142.89   20.10
   1   5   4  152.18    9.00
   2  -5   4  278.17   27.10
   2  -5   4  301.47   18.70
   2  -5   4  290.87   19.60
   2  -5   4  329.97   27.80
   2  -5   4  279.77   27.40
  -2  -5  -4  296.87   22.90
   2  -5   4  273.87   20.90
   2  -5   4  298.17   20.10
   2   5   4  280.37   27.80
   2   5   4  280.37   14.80
   2   5   4  267.37   19.60
   2   5   4  268.57   14.40
  -2   5  -4  263.47   24.00
   3  -5   4  110.79   15.40
   3  -5   4  149.19   21.50
  -3  -5  -4  139.29   15.00
   3  -5   4  167.68   15.90
   3  -5   4  139.09   18.90
  -3  -5  -4  114.69   23.20
   3  -5   4  134.09   25.00
   3  -5   4  152.48   11.20
   3  -5   4  128.89   12.50
   3  -5   4  142.29   21.00
  -3   5  -4  102.79   16.00
   3   5   4  149.49    8.00
   3   5   4  139.39   12.00
   3   5   4  136.89    7.60
   3   5   4  140.29   18.90
   4  -5   4   97.89   10.80
   4  -5   4  100.99   20.30
  -4  -5  -4   86.39   11.20
   4  -5   4  102.09   14.10
   4  -5   4  104.59   10.60
   4  -5   4   72.79   17.50
  -4  -5  -4   75.49   12.00
   4  -5   4   93.09    8.10
   4  -5   4   84.69   15.70
   4   5   4  103.19   14.60
   4   5   4   94.79    5.70
   4   5   4  101.89   10.00
   4   5   4   78.99   10.90
   5  -5   4  120.29   19.50
   5  -5   4  124.19   11.80
   5  -5   4  125.89   23.50
  -5  -5  -4   87.29   12.80
   5  -5   4  106.89   22.50
   5  -5   4  111.89   15.30
   5   5   4  112.99   13.00
   5   5   4  116.09    6.50
   5   5   4   75.79   16.00
   5   5   4  107.19   15.00
   5   5   4  110.69    6.10
   6  -5   4  104.09   23.20
   6  -5   4   94.89   11.00
   6  -5   4  105.19   12.00
   6  -5   4   91.89   23.10
   6  -5   4   78.39   17.10
  -6  -5  -4  111.59   20.50
   6   5   4  107.29   14.10
   6   5   4   99.49    5.80
   6   5   4  113.29   12.30
   6   5   4   94.79    5.50
   7  -5   4   21.30   11.00
   7  -5   4   -6.10   18.50
  -7  -5  -4   27.90   15.20
   7  -5   4   38.30    6.90
   7  -5   4   41.70    8.00
  -7  -5  -4   24.10    6.30
   7  -5   4    9.50   26.80
   7   5   4   31.30    9.90
  -7   5  -4   33.50    3.20
   7   5   4   35.00    2.40
   7   5   4   34.30    2.50
   7   5   4   39.90    9.60
  -8  -5  -4  142.69   23.60
   8  -5   4  133.19   14.30
   8  -5   4  158.68   15.20
   8  -5   4  111.19   22.00
   8   5   4  146.69    7.50
  -8   5  -4  157.98    8.70
   8   5   4  153.08    7.60
  -8   5  -4  136.89    8.50
  -9  -5  -4    4.50    2.60
   9  -5   4    4.80    6.90
   9  -5   4    4.00    3.60
  -9  -5  -4    3.60    3.70
   9  -5   4    7.00    3.90
  -9   5  -4    5.70    1.50
   9   5   4    8.40    1.10
   9   5   4    6.90    4.80
   9   5   4    7.90    1.10
  -9   5  -4    7.10    1.50
 -10  -5  -4    1.80    3.30
  10  -5   4    4.30    2.90
  10  -5   4   -0.90    3.70
  10  -5   4    1.60    2.80
 -10   5  -4    1.30    1.10
  10   5   4    2.10    0.70
 -10   5  -4    1.90    1.00
  10   5   4    0.60    0.60
  10   5   4   -1.20    4.70
  11  -5   4    3.90    4.50
 -11  -5  -4    0.10    2.50
  11  -5   4    1.10    3.70
  11  -5   4   -1.60    2.10
  11   5   4    1.00    0.70
  11   5   4    1.00    0.60
 -11   5  -4    1.10    0.90
 -11   5  -4    1.90    1.00
  12  -5   4   47.20    6.00
 -12  -5  -4   51.99    3.50
 -12   5  -4   54.39    3.50
 -12   5  -4   41.20    3.60
 -12   5  -4   55.09    5.30
  12   5   4   57.19    3.40
  12   5   4   52.59    3.30
 -13  -5  -4   73.89    4.20
 -13   5  -4   67.39    4.40
 -13   5  -4   70.89    4.20
 -11  -6   4    1.70    1.20
 -11  -6   4    1.00    1.10
  11  -6  -4    0.20    1.80
 -11   6   4    2.30    0.70
  11   6  -4    2.30    0.80
  11   6  -4    0.40    0.60
 -11   6   4    1.70    0.90
 -11   6   4    1.80    0.80
  10  -6  -4    4.40    3.20
 -10   6   4    8.00    1.40
 -10   6   4    6.90    1.20
  10   6  -4    7.40    1.30
  10   6  -4   10.60    1.50
  -9  -6   4   12.70    4.00
  -9   6   4   21.10    2.10
   9   6  -4   23.60    2.00
  -9   6   4   20.00    2.00
  -9   6   4   17.70    2.20
  -8  -6   4   11.40    3.90
  -8  -6   4    3.80    2.60
   8  -6  -4    3.00    3.10
  -8   6   4    6.70    1.40
   8   6  -4    7.10    1.20
  -8   6   4    8.70    1.50
   8   6  -4    7.70    1.20
  -8   6   4    7.60    1.60
   7  -6  -4   29.30    7.60
  -7  -6   4   42.80    7.00
   7   6  -4   44.10    2.80
   7   6  -4   42.40    2.90
  -7   6   4   49.40    4.20
  -7   6   4   48.50    3.60
  -7   6   4   47.60    3.50
  -6  -6   4    2.10    2.30
   6  -6  -4    7.60    1.90
  -6  -6   4    5.20    2.60
   6  -6  -4    6.40    4.30
   6  -6  -4    5.00    3.60
  -6   6   4    6.80    1.40
   6   6  -4   17.70    7.60
   6   6  -4    4.10    1.00
   6   6  -4    6.50    0.90
  -6   6   4    4.30    1.20
  -6   6   4    4.20    1.30
   5  -6  -4   30.00    7.60
   5  -6  -4   36.70    9.60
   5  -6  -4   42.60    4.20
  -5  -6   4   35.70    7.90
  -5   6   4   38.90    3.40
  -5   6   4   40.00    3.30
  -5   6   4   45.80    3.70
   5   6  -4   42.90    2.60
  -4  -6   4  120.99   11.60
   4  -6  -4  135.89    8.30
  -4  -6   4  107.49   12.30
   4  -6  -4   91.69   13.50
  -4  -6   4  129.49   12.90
   4  -6  -4   90.19   13.20
  -4   6   4  124.29    7.60
  -4   6   4  115.89    7.00
   4   6  -4  111.39    6.00
  -3  -6   4   42.20    6.40
  -3  -6   4   32.50    7.60
   3  -6  -4   48.20    8.80
  -3  -6   4   52.19    8.10
  -3  -6   4   43.70    7.80
   3  -6  -4   47.90   15.50
   3  -6  -4   47.40    4.50
  -3   6   4   48.40    3.60
  -3   6   4   29.30    9.10
  -3   6   4   35.90   14.50
  -3   6   4   47.90    4.00
   3   6  -4   55.19    7.80
  -2  -6   4   70.19   10.00
  -2  -6   4   67.89    9.30
  -2  -6   4   61.69    7.40
   2  -6  -4   48.40   10.50
   2  -6  -4   59.49    9.80
  -2  -6   4   62.29    6.60
  -2  -6   4   57.99   10.20
  -2   6   4   58.09    4.20
   2   6  -4   61.89   11.20
  -2   6   4   61.39   13.00
  -2   6   4   61.79    4.70
  -2   6   4   44.00   16.30
  -1  -6   4   25.70    4.90
  -1  -6   4   28.00    4.80
  -1  -6   4   38.70    7.20
  -1  -6   4   27.60    4.70
   1  -6  -4   22.70    7.50
  -1  -6   4   23.80    8.10
  -1  -6   4   32.00    7.30
   1  -6  -4   34.60    6.80
   1   6  -4   22.90    6.30
  -1   6   4   18.40    7.10
  -1   6   4   15.00   10.50
  -1   6   4   30.40    3.00
  -1   6   4   28.80    2.70
   0  -6  -4   36.50    8.60
   0  -6   4   55.59   11.20
   0  -6   4   51.59    9.60
   0  -6   4   62.19    8.80
   0  -6  -4   47.80   10.00
   0  -6  -4   64.49    9.80
   0  -6   4   54.59    7.10
   0  -6   4   49.80    6.30
   0  -6   4   61.69    7.10
   0   6   4   53.69    4.20
   0   6   4   52.29    3.80
   0   6   4   52.19   16.60
   0   6   4   37.90    8.70
   1  -6   4  117.69   11.90
  -1  -6  -4  112.69   13.10
   1  -6   4  107.19   10.00
  -1  -6  -4   73.79   13.50
   1  -6   4  107.59   18.90
   1  -6   4   77.79   12.50
   1  -6   4  109.89   15.00
   1  -6   4   96.79    8.90
   1  -6   4  108.09   10.30
   1   6   4  108.59    6.60
   1   6   4   90.29   18.70
   1   6   4  104.49    6.20
   1   6   4   99.19   13.00
   2  -6   4   59.29    7.90
  -2  -6  -4   50.89    8.90
   2  -6   4   64.29    7.60
   2  -6   4   62.59   11.40
   2  -6   4   42.70    5.60
   2  -6   4   51.99   10.50
   2  -6   4   59.49    7.80
  -2  -6  -4   43.30    9.80
   2  -6   4   65.89   20.40
   2   6   4   45.80   11.00
   2   6   4   51.19    4.00
   2   6   4   53.19    3.70
   3  -6   4  152.28   13.10
  -3  -6  -4  118.89   15.40
  -3  -6  -4  125.29   14.00
   3  -6   4  117.79   26.70
   3  -6   4  136.39   16.40
   3  -6   4  130.69   11.60
  -3  -6  -4  104.59   14.90
   3  -6   4  138.99   12.20
   3  -6   4  115.79   25.10
   3  -6   4  122.89    9.80
   3   6   4  108.99   18.50
   3   6   4  107.59   13.70
   3   6   4  128.59    7.40
   3   6   4  131.19    7.00
   4  -6   4   38.80   31.10
  -4  -6  -4   72.59   11.70
   4  -6   4  102.59   10.60
   4  -6   4   90.89   10.10
   4   6   4   92.59   11.90
   4   6   4   95.29   19.80
   4   6   4   89.79    5.20
   4   6   4   91.39    5.50
   5  -6   4   40.90    7.80
  -5  -6  -4   32.80    7.90
   5  -6   4   42.30    8.60
   5  -6   4   26.50   11.00
   5   6   4   36.00    9.90
   5   6   4   45.10    2.90
   5   6   4   45.80    3.20
  -6  -6  -4   21.40    6.10
   6  -6   4   26.30   10.50
   6  -6   4   28.40    6.10
   6  -6   4   31.50    5.80
   6   6   4   30.30    6.30
  -6   6  -4   20.30    3.20
   6   6   4   25.40    2.00
   6   6   4   29.20    2.20
  -7  -6  -4   20.50    5.20
   7  -6   4   20.80    5.80
   7  -6   4   14.40    9.50
   7  -6   4   19.10    5.10
   7   6   4   25.80    1.90
  -7   6  -4   20.80    3.10
   7   6   4   25.40    2.00
  -8  -6  -4    6.30    2.70
   8  -6   4    8.90    3.60
   8  -6   4    7.60    3.30
   8  -6   4    3.20    5.10
   8   6   4    9.10    1.10
   8   6   4    5.00    5.00
   8   6   4    7.70    1.00
  -8   6  -4    6.60    1.70
   9  -6   4   29.80    5.70
  -9  -6  -4   38.00    4.50
   9  -6   4   28.10    4.90
  -9   6  -4   38.40    3.90
   9   6   4   38.80    2.40
  -9   6  -4   32.00    3.30
   9   6   4   42.00    2.50
  10   6   4   23.30    1.80
 -10   6  -4   26.60    2.40
  10   6   4   23.50    2.30
 -10   6  -4   23.20    2.90
  11  -6   4    0.50    2.10
  11  -6   4   -0.90    2.40
  11   6   4    0.10    0.50
  11   6   4    1.30    1.30
 -11   6  -4    0.90    0.70
 -11   6  -4    3.70    1.50
  -9  -7   4   14.00    2.30
   9   7  -4   17.80    1.60
  -9   7   4   22.50    1.60
  -8  -7   4   -0.10    1.50
  -8  -7   4   -0.70    1.10
   8  -7  -4    1.20    1.80
   8   7  -4    0.60    0.70
   8   7  -4    1.10    0.70
  -8   7   4    1.50    0.90
  -8   7   4    1.10    0.60
  -7  -7   4   12.40    3.20
   7  -7  -4    7.20    3.30
   7   7  -4   14.70    1.40
   7   7  -4   12.50    1.50
  -7   7   4   14.20    2.60
   6  -7  -4    0.70    1.90
  -6  -7   4    1.40    2.20
  -6  -7   4    0.00    1.10
  -6   7   4    0.60    0.60
   6   7  -4    2.40    0.70
  -6   7   4    0.40    0.80
   6   7  -4    0.90    0.60
  -5  -7   4    9.30    3.20
   5  -7  -4   10.20    4.00
   5  -7  -4   12.70    4.60
  -5   7   4   16.40    2.10
   5   7  -4   12.10    1.20
  -5   7   4   17.30    2.00
  -4  -7   4   36.70    5.20
   4  -7  -4   37.10    6.90
   4  -7  -4   38.40    7.80
  -4   7   4   45.10    3.10
   4   7  -4   40.80    2.90
  -4   7   4   47.70    3.50
   3  -7  -4   11.10    5.10
   3  -7  -4    9.00    3.90
  -3  -7   4   19.00    4.50
  -3  -7   4   10.80    4.00
  -3  -7   4   14.10    3.30
  -3   7   4   14.80    1.70
  -3   7   4   12.10    1.90
  -2  -7   4   42.60    6.90
   2  -7  -4   35.00    7.10
   2  -7  -4   44.20    8.40
  -2  -7   4   35.40    4.90
  -2   7   4   40.70    3.00
  -2   7   4   42.50    3.40
  -1  -7   4   20.60    4.60
   1  -7  -4   18.20    6.40
  -1  -7   4   17.50    5.40
   1  -7  -4   19.90    5.90
  -1  -7   4   19.20    3.40
  -1   7   4   21.40    2.20
  -1   7   4   19.60    2.00
   0  -7   4   16.70    5.40
   0  -7  -4   24.80    7.40
   0  -7  -4   24.80    5.60
   0  -7   4   30.30    5.20
   0  -7   4   23.80    3.60
   0  -7   4   30.60    4.40
   0   7   4   22.20    2.10
   0   7   4   26.30    2.50
  -1  -7  -4   96.59   11.50
   1  -7   4   75.49    6.70
  -1  -7  -4   71.99   11.60
   1  -7   4   88.59    8.00
   1  -7   4   76.79   10.70
   1   7   4   67.29   10.50
   1   7   4   89.19    5.30
   1   7   4   84.79    4.80
  -2  -7  -4   29.80    7.50
   2  -7   4   22.60    6.50
   2  -7   4   36.50    4.90
  -2  -7  -4   34.60    6.70
   2  -7   4   30.30    4.90
   2   7   4   32.70    2.60
   2   7   4   28.90    2.30
   3  -7   4   28.70    5.20
  -3  -7  -4   25.80    6.70
   3  -7   4   28.60    6.90
   3  -7   4   32.90    5.20
   3   7   4   35.20    2.30
   3   7   4   29.90    2.50
   3   7   4   39.90    9.70
   4  -7   4   23.40    4.40
   4  -7   4   21.90    4.40
  -4  -7  -4   17.10    5.30
   4   7   4   26.00    2.10
   4   7   4   24.20    1.80
   4   7   4   30.60    6.50
   5  -7   4   45.10    9.10
   5  -7   4   64.79    6.90
   5  -7   4   60.69    7.00
   5   7   4   63.59    3.50
   5   7   4   66.29    3.70
   6  -7   4    8.10    2.70
  -6  -7  -4    4.70    2.40
   6   7   4    6.90    0.90
   6   7   4    6.10    0.80
   7  -7   4   10.00    3.10
   7   7   4    9.90    1.20
   7   7   4   12.10    1.00
  -8  -7  -4   49.40    4.60
   8   7   4   51.29    3.10
   8   7   4   47.60    2.80
   9  -7   4    5.40    2.00
   9  -7   4    2.10    2.40
   9   7   4    8.00    1.20
   9   7   4    6.40    0.90
  -4   8   4   42.30    2.90
  -4   8   4   40.30    2.50
   3  -8  -4    3.90    2.40
   3  -8  -4    3.20    1.70
  -3  -8   4    3.90    1.60
  -3   8   4    3.10    0.60
  -3   8   4    3.20    0.80
   2  -8  -4    4.80    2.10
   2  -8  -4    3.30    3.50
  -2   8   4    3.80    0.70
  -2   8   4    2.70    0.90
   1  -8  -4   -0.30    2.00
  -1  -8   4   -0.60    2.00
   1  -8  -4   -0.30    1.60
  -1   8   4   -0.30    0.60
   0  -8  -4    1.20    1.90
   0  -8   4    3.20    1.80
   0  -8  -4    0.90    2.70
   0   8   4    1.40    0.50
   0   8   4    1.60    0.60
  -1  -8  -4    2.30    2.30
   1  -8   4    0.70    1.50
   1   8   4    2.70    0.70
  -2  -8  -4    4.50    3.70
   2   8   4    5.30    0.80
  -3  -8  -4    9.00    3.10
   3   8   4   11.30    1.00
   3   8   4   12.20    1.00
  -4  -8  -4   24.70    4.30
   4   8   4   28.50    1.60
   4   8   4   25.80    1.90
  16   0  -5    0.00    0.90
 -16   0   5    1.50    1.80
 -16   0   5    0.10    0.70
  16   0  -5   -1.00    1.60
  15   0  -5   16.70    3.40
 -15   0   5   14.60    1.50
 -15   0   5   14.40    2.00
  15   0  -5   11.30    2.40
 -14   0   5   -1.30    1.70
 -14   0   5    0.20    0.80
 -14   0   5    0.60    0.70
  14   0  -5    1.40    2.00
  14   0  -5    0.90    0.90
  13   0  -5  143.69   11.90
 -13   0   5  142.89    9.10
 -13   0   5  149.29    8.30
  13   0  -5  151.58    8.70
 -12   0   5   -3.70   17.00
  12   0  -5    2.20    1.40
  12   0  -5    6.30    2.30
  12   0  -5    0.40    1.80
 -12   0   5    3.70    1.40
  12   0  -5  -18.50   17.70
  11   0  -5   41.10    6.30
 -11   0   5   68.89   27.30
  11   0  -5   52.29    4.40
 -11   0   5   49.80    4.20
  11   0  -5   39.40   12.90
  11   0  -5   49.40    4.50
 -11   0   5   50.39    3.60
  11   0  -5   38.20   10.30
 -10   0   5    4.90    1.40
 -10   0   5   14.20    9.60
  10   0  -5    3.20    1.30
  10   0  -5    2.90    1.40
 -10   0   5    1.30    0.90
  10   0  -5    3.50    4.50
  10   0  -5    9.10    7.20
 -10   0   5    3.70    0.90
  10   0  -5    2.80    2.40
   9   0  -5    1.80    1.10
   9   0  -5    2.40    1.00
  -9   0   5    2.90    1.00
  -9   0   5    2.90    6.10
   9   0  -5    4.30    4.40
   9   0  -5    4.20    5.10
  -8   0   5   10.60    3.90
  -8   0   5    9.60    1.80
   8   0  -5   16.20    4.80
  -8   0   5    9.30    6.20
  -8   0   5   14.00    2.40
   8   0  -5   16.50    6.10
   8   0  -5   16.60    2.20
   8   0  -5   15.30    2.10
  -8   0   5   12.20    1.60
  -7   0   5  701.33   36.00
   7   0  -5  590.74   40.50
  -7   0   5  688.13   44.60
   7   0  -5  696.03   38.40
   7   0  -5  703.03   32.80
   6   0  -5    0.90    2.30
  -6   0   5    7.00    3.40
   6   0  -5    2.90    0.80
  -6   0   5    1.30    1.90
   6   0  -5    2.40    2.20
   5   0  -5  611.64   39.30
  -5   0   5  754.52   36.60
  -5   0   5  769.72   43.50
   5   0  -5  763.82   37.60
   5   0  -5  684.83   34.10
  -4   0   5   27.90    5.70
  -4   0   5   23.50    3.20
   4   0  -5   19.50    4.00
   4   0  -5   27.60    3.50
  -3   0   5  894.11   47.70
  -3   0   5  884.11   42.60
   3   0  -5  836.72   42.10
   2   0  -5   56.69    4.10
  -2   0   5   45.10    4.30
  -2   0   5   54.89    6.60
  -2   0   5   56.69    4.20
  -1   0   5  817.62   43.00
  -1   0   5  801.62   39.20
   0   0   5 1345.87   70.29
   0   0   5 1519.45   70.79
   0   0   5 1415.36   74.19
   0   0   5 1684.83   71.19
   1   0   5 1287.57   61.99
   1   0   5 1420.16   62.49
   1   0   5 1241.68   62.39
   1   0   5 1251.17   65.89
   2   0   5  153.98    9.70
   2   0   5  128.79   12.00
   2   0   5  165.58   10.10
   3   0   5    3.70    3.10
   4   0   5  975.70   51.99
   4   0   5 1072.49   58.89
   4   0   5 1062.49   53.39
   5   0   5   26.20    4.50
  -5   0  -5   24.70    2.30
  -6   0  -5   12.50    1.90
   6   0   5   15.20    4.00
   6   0   5   11.40    5.60
  -7   0  -5 1791.52   86.09
   7   0   5 1870.91   94.19
  -8   0  -5  314.07   16.60
   8   0   5  301.37   17.30
   8   0   5  331.67   24.60
  -8   0  -5  324.27   18.60
   8   0   5  335.87   24.70
  -8   0  -5  303.47   16.20
  -9   0  -5  359.36   18.60
  -9   0  -5  349.17   18.30
   9   0   5  360.46   28.30
   9   0   5  371.36   19.90
   9   0   5  354.86   28.20
  -9   0  -5  370.56   18.70
  10   0   5   45.70   10.40
 -10   0  -5   50.39    4.00
  10   0   5   48.30    5.00
 -10   0  -5   51.09    4.00
 -10   0  -5   49.70    3.80
  10   0   5   43.00   11.20
  11   0   5   21.80    3.50
 -11   0  -5   17.70    2.20
  11   0   5   18.50    3.80
  11   0   5    6.00    8.50
 -11   0  -5   19.30    2.70
 -11   0  -5   18.90    2.30
  11   0   5    8.00    6.50
  12   0   5   41.00   17.10
 -12   0  -5   50.69    3.90
  12   0   5   16.50   16.00
  12   0   5   59.99    6.10
 -12   0  -5   52.19    4.00
  12   0   5   42.20    6.10
 -12   0  -5   59.49    4.10
 -13   0  -5  120.99    7.10
 -13   0  -5  123.99    7.00
  13   0   5  106.19    9.70
  13   0   5  123.19    9.60
 -13   0  -5  128.99    7.30
 -13   0  -5  119.09    7.70
  14   0   5    1.30    1.80
 -14   0  -5    2.40    1.10
 -14   0  -5    3.70    1.80
 -14   0  -5    0.80    0.60
 -14   0  -5    1.70    0.90
  15   0   5   11.60    2.80
 -15   0  -5   11.80    1.80
 -15   0  -5   15.80    1.70
  15   0   5   16.40    3.30
  16   0   5   25.60    3.80
  16   0   5   24.90    3.20
 -16   0  -5   24.50    3.00
  16  -1  -5   30.70    3.90
 -16  -1   5   28.30    2.60
 -16   1   5   26.20    2.00
  16   1  -5   29.70    2.70
  16   1  -5   30.50    4.70
 -16   1   5   28.80    2.70
 -15  -1   5    1.10    1.70
  15  -1  -5    0.90    1.10
  15  -1  -5   -0.30    1.80
 -15  -1   5    1.20    0.80
 -15   1   5    1.20    2.90
  15   1  -5    2.60    2.40
 -15   1   5    0.30    0.80
 -15   1   5    0.70    0.60
 -14  -1   5   33.60    3.10
  14  -1  -5   34.00    3.20
 -14  -1   5   30.30    5.70
  14  -1  -5   25.00    4.90
  14   1  -5   35.70    3.10
 -14   1   5   33.40    3.30
 -14   1   5   34.50    2.80
  14   1  -5   32.40    5.50
  13  -1  -5   80.29    5.80
 -13  -1   5   80.09   10.50
 -13  -1   5   77.59    5.70
 -13  -1   5   72.29   33.20
 -13  -1   5   80.19    4.90
 -13   1   5   84.49    5.90
  13   1  -5   86.69    5.90
 -13   1   5   83.69    5.30
  13   1  -5   57.49   13.10
  13   1  -5   82.79    8.70
  13   1  -5   79.39    5.70
 -12  -1   5   33.80   15.30
 -12  -1   5   45.20    4.00
 -12  -1   5   45.30    3.40
  12  -1  -5   47.70    4.20
  12  -1  -5   53.29    6.60
  12  -1  -5   23.00   27.40
 -12   1   5   45.30    4.20
  12   1  -5   44.40    7.00
  12   1  -5   46.40    4.10
 -12   1   5   47.90    3.20
  12   1  -5   47.20    4.30
 -12   1   5   42.40    3.60
 -11  -1   5   21.90   11.10
  11  -1  -5   25.20    3.70
 -11  -1   5   28.40    2.60
 -11  -1   5   29.60    3.00
  11  -1  -5   27.90    5.50
  11  -1  -5   25.90   12.50
  11  -1  -5   27.00   14.40
 -11   1   5   26.80    3.00
  11   1  -5   21.50   10.30
 -11   1   5   24.70    3.00
 -11   1   5   27.00    2.40
  11   1  -5   32.50    3.20
 -11   1   5   28.50    2.60
  11   1  -5   26.60    5.20
  10  -1  -5   42.00    6.10
 -10  -1   5   42.60    3.80
  10  -1  -5   43.50    4.30
 -10  -1   5   30.60   11.90
  10  -1  -5   49.30   11.40
 -10  -1   5   40.70    3.10
 -10   1   5   36.90   23.10
 -10   1   5   38.70    3.30
 -10   1   5   37.40    3.70
 -10   1   5   41.50    3.10
  10   1  -5   26.10    9.10
  10   1  -5   27.70    7.90
 -10   1   5   39.00    3.20
  10   1  -5   44.30    3.70
  10   1  -5   45.70    6.50
  10   1  -5   40.90    3.60
   9  -1  -5  223.88   15.00
   9  -1  -5  233.88   12.50
   9  -1  -5  238.58   12.50
   9  -1  -5  200.98   21.20
  -9  -1   5  213.88   11.90
  -9  -1   5  216.18   11.30
  -9  -1   5  241.28   24.20
  -9   1   5  224.68   11.70
  -9   1   5  194.78   17.70
   9   1  -5  211.58   18.20
  -9   1   5  219.58   12.20
   9   1  -5  185.88   19.50
   9   1  -5  221.28   11.80
   9   1  -5  206.48   11.70
  -9   1   5  219.48   11.60
  -9   1   5  178.68   24.30
  -9   1   5  220.08   11.40
   8  -1  -5  200.08   11.00
   8  -1  -5  192.18   11.90
   8  -1  -5  193.68   13.20
  -8  -1   5  193.38   19.70
   8  -1  -5  188.58   18.40
  -8   1   5  180.48   10.70
  -8   1   5  208.88   22.40
  -8   1   5  197.88   10.40
   8   1  -5  181.28   17.30
   8   1  -5  184.18   11.10
   8   1  -5  171.78   10.20
  -8   1   5  176.18   15.60
  -8   1   5  202.18   10.40
   7  -1  -5  595.34   37.30
   7  -1  -5  626.54   30.30
  -7  -1   5  617.24   40.50
  -7   1   5  614.44   35.70
  -7   1   5  611.84   29.60
   7   1  -5  603.04   29.30
   7   1  -5  597.64   36.90
  -6  -1   5  963.30   55.49
   6  -1  -5  975.30   52.19
   6   1  -5  959.20   51.89
  -6   1   5  968.90   45.70
   6   1  -5  914.41   45.20
  -6   1   5  932.91   57.29
  -6   1   5 1009.30   51.69
  -5  -1   5  597.04   36.20
   5  -1  -5  578.14   28.80
  -5   1   5  610.64   33.30
  -5   1   5  598.24   38.10
  -5   1   5  584.94   28.30
   5   1  -5  605.34   33.00
   5   1  -5  541.55   27.90
   4  -1  -5 2613.14  128.19
   4  -1  -5 2538.35  125.59
   4   1  -5 2705.23  127.79
  -4   1   5 2705.93  133.89
  -4   1   5 2787.02  128.99
   3  -1  -5  363.56   18.70
  -3  -1   5  390.86   23.50
   3  -1  -5  376.36   21.40
  -3   1   5  368.56   23.60
   3   1  -5  378.66   20.60
  -3   1   5  392.46   25.70
  -2  -1   5 1524.45   74.39
   2  -1  -5 1405.26   72.09
  -2   1   5 1549.54   73.39
  -2   1   5 1515.15   77.29
  -1  -1   5 1999.40   98.59
   1  -1  -5 1990.20   97.19
  -1  -1   5 2093.09   99.39
  -1   1   5 2117.89  102.79
  -1   1   5 2099.29   98.59
   0  -1   5 2280.07  106.69
   0  -1   5 2299.17  108.49
   0  -1   5 2363.76  108.59
   0   1   5 2413.56  112.39
   0   1   5 1915.21  109.39
   0   1   5 2312.07  107.49
   1  -1   5 1669.53   80.89
   1  -1   5 1715.53   82.29
   1  -1   5 1742.83   82.19
   1   1   5 1616.54   82.79
   1   1   5 1525.05   80.39
   1   1   5 1804.32   85.99
   2  -1   5  506.35   29.50
   2  -1   5  511.65   28.90
   2  -1   5  507.95   28.20
   2   1   5  523.75   26.50
   2   1   5  550.84   32.60
   2   1   5  494.05   28.70
   3  -1   5 1845.32   92.09
   3  -1   5 1795.32   93.69
   3  -1   5 1941.11   91.99
   3   1   5 1780.12   89.39
   3   1   5 1961.90   91.29
   3   1   5 1754.22   96.39
   3   1   5 1954.10   89.09
   4  -1   5  599.74   34.20
   4  -1   5  592.04   33.80
   4  -1   5  544.55   35.80
   4   1   5  547.05   38.30
   4   1   5  562.24   30.70
   4   1   5  659.93   32.60
  -5  -1  -5  768.12   38.60
   5  -1   5  842.32   45.40
   5  -1   5  850.71   45.70
   5  -1   5  770.42   45.20
   5   1   5  873.11   43.20
   5   1   5  763.62   41.70
   5   1   5  756.12   50.69
   6  -1   5 1258.67   67.39
  -6  -1  -5 1332.27   58.19
   6  -1   5 1364.16   67.29
   6   1   5 1232.08   63.69
  -6   1  -5 1215.98   58.09
   6   1   5 1115.49   56.79
   6   1   5 1069.39   61.59
  -7  -1  -5   30.60    2.70
   7  -1   5   24.60    7.20
   7  -1   5   32.10    7.20
   7   1   5   23.30    1.80
  -7   1  -5   30.30    2.80
   7   1   5   29.70    9.40
   7   1   5   30.30    6.60
   8  -1   5   16.80    6.80
   8  -1   5   18.00    3.80
  -8  -1  -5   18.20    2.10
  -8  -1  -5   18.10    2.50
   8  -1   5   20.90    6.70
   8  -1   5   24.00    3.00
  -8  -1  -5   21.00    2.30
  -8  -1  -5   28.30   12.40
  -8   1  -5   19.30    2.50
   8   1   5   19.00    1.60
  -8   1  -5   23.70    2.40
   8   1   5   16.40    5.30
   8   1   5   20.00    3.10
  -8   1  -5   19.50    2.30
   8   1   5   29.70    6.10
   9  -1   5   43.70   10.10
   9  -1   5   63.69   13.50
  -9  -1  -5   48.20    3.70
  -9  -1  -5   42.00    3.60
   9  -1   5   48.50    4.60
  -9  -1  -5   48.30   17.60
   9  -1   5   38.10    6.10
  -9  -1  -5   47.40    3.70
   9  -1   5   28.80   10.60
  -9   1  -5   46.80    3.60
   9   1   5   42.60    3.00
   9   1   5   40.20    4.30
  -9   1  -5   48.20    3.80
  -9   1  -5   44.70    3.90
   9   1   5   42.00    3.20
   9   1   5   53.79    8.70
  10  -1   5   10.00   10.40
 -10  -1  -5   31.40    3.00
  10  -1   5   42.60   18.70
  10  -1   5   15.70    7.50
 -10  -1  -5   26.10    2.70
  10  -1   5   28.60    5.20
 -10   1  -5   28.60    2.90
  10   1   5   28.90    3.80
 -10   1  -5   28.70    2.80
 -10   1  -5   36.40    4.20
  10   1   5   27.10    2.50
  10   1   5   30.10    7.10
  11  -1   5   30.00    5.50
 -11  -1  -5   40.60    3.30
  11  -1   5   40.20    4.90
 -11  -1  -5   42.80    3.60
  11  -1   5   27.70   13.30
 -11  -1  -5   36.80    3.10
  11  -1   5   22.00   11.60
 -11   1  -5   33.30    3.10
  11   1   5   36.60    4.50
  11   1   5   29.60    8.90
 -11   1  -5   41.90    3.60
 -11   1  -5   35.40    3.40
  12  -1   5  146.29   10.50
  12  -1   5   84.89   23.10
  12  -1   5  112.19   10.80
 -12  -1  -5  136.39    7.50
 -12  -1  -5  147.59    8.10
  12   1   5  159.98   10.70
 -12   1  -5  135.09    8.10
  12   1   5   93.89   19.70
 -12   1  -5  139.69    8.10
 -12   1  -5  143.49    8.10
  12   1   5  116.49   17.00
 -13  -1  -5   17.60    1.80
  13  -1   5   18.50    3.90
 -13  -1  -5   19.50    2.10
  13  -1   5   17.90    4.50
  13  -1   5   10.20    4.70
  13   1   5   15.20    7.70
 -13   1  -5   17.40    2.20
  13   1   5   17.20    3.80
 -13   1  -5   21.40    2.30
  13   1   5   21.70    4.40
 -13   1  -5   20.90    2.20
  14  -1   5   59.19    7.00
  14  -1   5   63.99    6.00
 -14  -1  -5   60.69    4.00
 -14  -1  -5   58.29    4.50
  14   1   5   69.39    6.20
 -14   1  -5   60.89    4.00
 -14   1  -5   57.39    4.10
 -14   1  -5   53.49    4.00
 -15  -1  -5   15.20    2.00
  15  -1   5   14.70    4.20
  15  -1   5   15.10    3.60
 -15  -1  -5   17.50    1.60
 -15   1  -5   18.60    1.60
 -15   1  -5   19.30    2.40
  15   1   5   19.70    3.30
 -16  -1  -5    4.10    0.80
 -16  -1  -5    4.70    0.80
  16  -1   5    5.70    1.80
  16  -1   5    1.00    1.60
  16  -1   5    2.10    3.00
 -16   1  -5    4.20    0.90
  16   1   5    4.20    2.10
  16   1   5    5.20    1.70
  16  -2  -5    3.30    1.50
 -16  -2   5    0.50    1.20
 -16  -2   5    1.00    0.60
 -16   2   5    1.50    0.50
  16   2  -5    0.60    0.70
 -15  -2   5   26.40    2.50
 -15  -2   5   20.40    4.10
  15  -2  -5   29.60    4.10
 -15   2   5   27.80    2.30
  15   2  -5   32.20    2.80
 -15   2   5   31.00    2.90
 -14  -2   5   10.90    3.50
  14  -2  -5    9.50    2.60
 -14  -2   5   13.50    1.80
  14   2  -5   20.60    2.90
 -14   2   5   16.20    2.30
  14   2  -5   17.20    2.30
 -14   2   5   15.30    1.80
 -13  -2   5   88.09   10.70
 -13  -2   5   87.49    5.90
  13  -2  -5   83.69    5.70
  13  -2  -5   83.29    8.60
 -13   2   5   80.79    4.90
  13   2  -5   90.39    6.00
 -13   2   5   83.39    6.00
 -13   2   5   88.79    5.60
  13   2  -5   82.59    6.00
 -12  -2   5   23.50   11.80
  12  -2  -5   68.79    8.70
  12  -2  -5   49.50    4.80
 -12  -2   5   46.60    8.50
  12  -2  -5   25.00   13.40
 -12  -2   5   52.09    4.10
  12   2  -5   48.20    4.20
 -12   2   5   50.69    3.60
  12   2  -5   54.19    4.40
 -12   2   5   50.49    3.90
 -12   2   5   47.90    6.20
 -12   2   5   46.60    3.80
  12   2  -5   40.80   11.20
 -11  -2   5   43.30    3.70
  11  -2  -5   49.70    6.60
 -11  -2   5   35.30    4.90
  11  -2  -5   38.40    4.10
 -11  -2   5   61.69   16.30
  11  -2  -5   33.00   20.70
 -11  -2   5   45.00    8.30
 -11   2   5   43.10    3.30
  11   2  -5   42.00    3.70
  11   2  -5   33.30   10.10
 -11   2   5   42.50    3.70
  11   2  -5   44.20   13.80
 -11   2   5   42.60    3.60
 -11   2   5   36.20   12.90
  11   2  -5   46.70    4.00
 -11   2   5   40.30    4.20
 -10  -2   5    5.50    3.40
  10  -2  -5    5.80    6.50
 -10  -2   5    6.10    1.50
  10  -2  -5    5.50    2.30
  10  -2  -5   -4.10   12.90
  10  -2  -5    6.20    1.90
 -10  -2   5   -4.60    6.00
  10   2  -5    6.30    1.50
  10   2  -5    6.50    1.50
 -10   2   5    9.90   10.30
 -10   2   5    8.60    1.60
 -10   2   5    5.40    1.50
 -10   2   5    4.70    1.20
  -9  -2   5   69.19    4.80
   9  -2  -5   74.09    7.60
   9  -2  -5   61.59   13.80
   9  -2  -5   48.40   12.20
  -9  -2   5   77.39   14.10
   9  -2  -5   61.99   14.60
   9  -2  -5   64.39    5.30
  -9   2   5   72.69    4.70
  -9   2   5   70.29    4.70
  -9   2   5   64.49    5.30
   9   2  -5   65.49   10.20
   9   2  -5   66.89    4.70
  -9   2   5   73.69    5.00
   9   2  -5   70.69    4.70
  -9   2   5   64.49   11.50
  -8  -2   5  155.58    8.70
  -8  -2   5  169.08   17.90
   8  -2  -5  135.59   18.30
   8  -2  -5  145.99    9.10
   8  -2  -5  155.88   11.60
   8  -2  -5  146.49   16.30
   8   2  -5  143.19    8.30
  -8   2   5  152.58    8.50
  -8   2   5  160.78    8.60
   8   2  -5  161.48   14.90
  -8   2   5  160.78    8.90
   8   2  -5  152.48    8.30
  -8   2   5  138.09    9.20
  -8   2   5  147.19   15.40
   7  -2  -5  217.08   14.40
  -7  -2   5  256.37   18.60
   7  -2  -5  220.88   20.70
   7  -2  -5  215.48   12.30
  -7  -2   5  216.38   11.70
   7  -2  -5  225.48   18.00
  -7  -2   5  217.38   20.00
  -7   2   5  207.08   24.30
  -7   2   5  218.68   19.50
  -7   2   5  216.88   11.70
   7   2  -5  219.68   11.20
  -7   2   5  232.98   12.10
  -7   2   5  224.48   11.80
  -6  -2   5   22.90    6.60
   6  -2  -5   16.70    5.10
   6  -2  -5   17.30    6.00
  -6   2   5   17.00    8.40
  -6   2   5   17.00    2.00
   6   2  -5   19.50    1.50
  -6   2   5   17.40    5.50
   5  -2  -5  337.57   21.20
  -5  -2   5  373.86   24.60
   5  -2  -5  351.86   24.40
  -5  -2   5  346.07   29.10
  -5   2   5  356.26   28.30
  -5   2   5  357.96   23.90
   5   2  -5  329.97   16.70
  -5   2   5  362.06   17.70
  -4  -2   5  831.72   44.10
   4  -2  -5  765.32   41.10
  -4  -2   5  858.21   48.30
   4  -2  -5  781.12   44.70
  -4   2   5  788.32   44.30
  -4   2   5  784.32   48.40
   3  -2  -5 1071.19   52.59
   3  -2  -5 1005.30   59.49
  -3  -2   5 1122.79   54.79
  -3   2   5 1056.19   50.59
  -3   2   5 1090.29   56.29
  -2  -2   5   11.70    3.00
  -2  -2   5   11.50    3.10
   2  -2  -5   19.70    2.90
   2  -2  -5   16.70    4.30
  -2   2   5   17.80    4.00
  -2   2   5   27.70    7.00
  -1  -2   5  930.11   43.80
  -1  -2   5  912.61   46.20
   1  -2  -5  895.21   46.80
  -1  -2   5  928.81   47.90
  -1   2   5  928.31   47.10
   1   2  -5  856.71   42.50
   1   2  -5  840.92   43.30
  -1   2   5  935.81   51.69
   0  -2   5  325.17   20.30
   0  -2   5  321.67   19.00
   0   2   5  257.87   21.00
   0   2   5  308.47   18.30
   0   2   5  300.67   22.40
   1  -2   5  950.90   48.60
   1  -2   5  891.71   47.50
   1   2   5  958.80   52.29
   1   2   5  786.42   49.20
   2  -2   5  551.24   31.50
   2  -2   5  537.65   31.90
   2   2   5  490.05   31.70
   2   2   5  521.95   35.60
   2   2   5  508.85   27.70
   3  -2   5   83.99    9.90
   3  -2   5   64.49    9.00
   3   2   5   73.09    8.70
   3   2   5   75.29    6.20
   3   2   5   75.59   11.40
   3   2   5   64.49    4.10
   4  -2   5  176.48   15.70
   4  -2   5  165.68   15.60
   4   2   5  148.79   11.90
   4   2   5  169.08   11.00
   4   2   5  140.29   18.10
   4   2   5  171.38   13.90
   5  -2   5  913.81   51.29
   5  -2   5  868.01   50.39
  -5  -2  -5  784.42   40.30
   5   2   5  886.61   44.90
   5   2   5  780.12   39.70
   5   2   5  847.72   43.70
   5   2   5  771.92   55.19
   5   2   5  921.21   47.00
   6  -2   5   14.10    7.30
   6  -2   5    9.20    8.00
  -6  -2  -5   15.30    2.70
   6   2   5    6.50    3.10
   6   2   5   12.20    3.70
   6   2   5   12.20    8.70
   6   2   5   10.00    1.00
  -6   2  -5   15.30    2.00
  -7  -2  -5   65.19    4.30
  -7  -2  -5   63.59    4.30
   7  -2   5   73.49   12.30
   7  -2   5   62.79    9.50
  -7  -2  -5   66.49    4.40
   7  -2   5   54.19    7.30
   7  -2   5   65.89    5.30
   7  -2   5   73.79   13.50
   7   2   5   60.79    3.50
  -7   2  -5   67.89    4.60
   7   2   5   65.89    8.50
   7   2   5   63.99   15.40
   7   2   5   57.99    3.70
   8  -2   5  322.27   28.50
   8  -2   5  269.77   19.50
   8  -2   5  337.87   30.50
   8  -2   5  298.67   17.00
  -8  -2  -5  307.67   15.40
   8  -2   5  326.67   20.30
  -8  -2  -5  313.87   15.70
  -8  -2  -5  297.87   15.40
  -8   2  -5  312.17   15.90
   8   2   5  293.17   16.90
   8   2   5  282.97   22.60
   8   2   5  301.97   14.60
  -8   2  -5  306.07   17.60
   8   2   5  287.87   14.60
  -9  -2  -5  189.78    9.90
   9  -2   5  194.88   25.10
   9  -2   5  172.58   14.30
   9  -2   5  201.78   14.90
  -9  -2  -5  193.78   10.30
   9  -2   5  183.88   12.00
  -9  -2  -5  190.68   26.60
   9  -2   5  164.48   22.30
  -9   2  -5  190.08   10.40
   9   2   5  183.68    9.40
   9   2   5  182.68    9.40
  -9   2  -5  201.28   10.80
  -9   2  -5  184.58   10.70
   9   2   5  178.08   11.80
  10  -2   5  152.98   26.40
  10  -2   5  147.69   23.60
  10  -2   5  213.18   15.90
 -10  -2  -5  201.58   10.80
 -10  -2  -5  182.08   11.10
 -10  -2  -5  151.48   33.00
  10  -2   5  198.48   12.90
  10  -2   5  203.28   15.10
 -10   2  -5  204.18   11.20
  10   2   5  199.78   10.20
 -10   2  -5  192.18   10.80
  10   2   5  199.48   10.10
  10   2   5  205.08   12.90
 -10   2  -5  201.88   11.20
 -11  -2  -5   41.40   20.30
  11  -2   5   41.20    7.20
  11  -2   5   44.60    5.70
  11  -2   5   17.60   14.20
  11  -2   5   42.60    7.90
 -11  -2  -5   43.70    3.50
 -11   2  -5   42.80    3.60
  11   2   5   49.60    5.50
  11   2   5   50.59    3.40
  11   2   5   42.50    9.20
 -11   2  -5   44.80    3.90
 -11   2  -5   46.30    3.90
  12  -2   5  127.19   12.30
 -12  -2  -5  136.29    8.10
  12  -2   5  128.39   10.20
  12  -2   5  129.19   11.30
 -12   2  -5  134.39    8.10
 -12   2  -5  136.29    8.00
  12   2   5  121.39    7.10
  12   2   5  114.29   16.10
 -12   2  -5  132.89    8.20
  13  -2   5  112.49   11.00
  13  -2   5   95.69   10.40
  13  -2   5  121.49    9.10
 -13  -2  -5  116.99    6.70
  13   2   5  122.39    9.50
 -13   2  -5  121.99    7.00
 -13   2  -5  121.89    7.10
 -13   2  -5  119.89    7.20
 -14  -2  -5   21.80    2.40
  14  -2   5   30.60    4.90
 -14  -2  -5   24.70    2.10
  14  -2   5   18.60    3.20
 -14   2  -5   24.20    2.20
 -14   2  -5   23.80    2.10
  14   2   5   24.20    3.70
 -14   2  -5   22.20    2.30
 -15  -2  -5   37.70    2.70
 -15  -2  -5   37.70    2.90
  15  -2   5   37.90    3.80
  15  -2   5   38.70    5.10
 -15   2  -5   34.70    2.70
 -15   2  -5   36.90    2.50
 -15   2  -5   38.80    2.70
  15   2   5   39.50    4.50
  16  -2   5    3.00    1.80
  16  -2   5   -0.30    3.60
 -16  -2  -5    1.60    1.30
  16   2   5    2.80    1.40
  16   2   5    2.80    1.80
 -16   2  -5    4.90    0.80
  15  -3  -5    3.10    1.90
 -15  -3   5    0.50    1.20
 -15  -3   5    1.80    0.60
  15   3  -5    3.00    1.40
 -15   3   5    1.80    0.70
 -14  -3   5   43.30    7.30
  14  -3  -5   46.10    6.40
 -14  -3   5   59.29    3.90
  14   3  -5   60.39    5.40
  14   3  -5   62.49    4.70
 -14   3   5   54.29    3.10
 -13  -3   5   32.90    2.80
 -13  -3   5   23.60    5.30
  13  -3  -5   27.60    4.50
 -13   3   5   31.50    3.80
  13   3  -5   34.20    3.20
 -13   3   5   24.20    2.90
 -13   3   5   30.40    2.70
 -13   3   5   31.40    2.40
  13   3  -5   30.00    2.90
 -12  -3   5   30.50    4.40
 -12  -3   5   35.30    7.20
 -12  -3   5   40.90    3.30
  12  -3  -5   41.10    5.70
 -12   3   5   32.20    4.00
 -12   3   5   39.80    3.30
  12   3  -5   34.60    3.30
 -12   3   5   36.10    3.30
  12   3  -5   39.00    3.60
 -12   3   5   41.10    3.10
 -11  -3   5   34.30    3.10
  11  -3  -5   32.10    5.50
 -11  -3   5   20.60    6.00
 -11  -3   5   40.70    5.20
  11  -3  -5   16.60    8.80
 -11  -3   5   33.40   12.00
  11   3  -5   32.50    3.10
 -11   3   5   31.90    2.90
  11   3  -5   32.30    3.30
  11   3  -5   39.80   10.60
 -11   3   5   31.00    3.00
 -11   3   5   28.80    3.10
  10  -3  -5  114.19   25.10
 -10  -3   5  143.39   18.60
 -10  -3   5  129.79    7.80
 -10  -3   5  137.49   14.50
  10  -3  -5  129.29   10.70
  10  -3  -5  135.39    8.50
  10  -3  -5   99.59   17.10
 -10   3   5  131.99    7.80
  10   3  -5  134.39    7.70
 -10   3   5  131.59    7.70
  10   3  -5  131.59    7.80
 -10   3   5  123.89    8.50
 -10   3   5  127.09    8.10
  10   3  -5  120.09   15.10
 -10   3   5  121.39   17.50
  -9  -3   5  135.89   14.10
   9  -3  -5  139.19   10.50
  -9  -3   5  135.19   17.20
  -9  -3   5  124.79    7.40
   9  -3  -5  131.19    9.30
   9  -3  -5  122.99   28.10
  -9   3   5  118.29    7.40
  -9   3   5  111.19    8.10
  -9   3   5  119.79    7.30
   9   3  -5  116.39    7.10
  -9   3   5  123.69    7.70
   9   3  -5  120.59    7.10
  -9   3   5  105.59   15.80
   8  -3  -5   20.30    3.00
  -8  -3   5   22.70    2.40
   8  -3  -5   18.60    8.80
   8  -3  -5   13.90   12.30
  -8  -3   5   19.50    7.60
  -8  -3   5   26.70    6.30
   8  -3  -5   13.20   10.90
   8  -3  -5   23.00    4.00
   8   3  -5   24.00    2.00
  -8   3   5   20.10    2.40
  -8   3   5   22.10    2.70
  -8   3   5   12.80    6.60
  -8   3   5   23.10    2.40
   8   3  -5   26.90    6.50
   8   3  -5   24.90    2.20
  -7  -3   5  116.19   15.80
   7  -3  -5   83.39   15.80
   7  -3  -5   81.79    7.80
   7  -3  -5   94.49    7.90
   7  -3  -5   78.29   14.60
  -7  -3   5   95.29   12.10
  -7  -3   5   82.09    5.30
  -7  -3   5   92.99   10.90
   7   3  -5   88.39    4.80
  -7   3   5   81.49    5.50
   7   3  -5   88.19    5.90
  -7   3   5   67.79   11.80
  -7   3   5   86.29    5.50
  -7   3   5   84.19    5.80
  -6  -3   5   20.50    2.00
   6  -3  -5   18.40    4.20
  -6  -3   5   33.10   20.80
  -6  -3   5   28.70    4.70
  -6  -3   5   21.00    5.20
   6  -3  -5    6.80    6.90
   6  -3  -5   12.20    6.70
  -6   3   5   24.40    2.90
  -6   3   5   16.30    5.80
  -6   3   5   22.80    2.40
  -6   3   5   21.00    2.20
   6   3  -5   21.00    1.50
  -5  -3   5   56.09    7.60
  -5  -3   5   56.89    6.60
   5  -3  -5   42.70    8.80
   5  -3  -5   50.19    5.30
  -5  -3   5   48.10    7.10
   5  -3  -5   36.60    9.20
  -5   3   5   52.29    3.80
  -5   3   5   43.50    8.30
   5   3  -5   47.50    2.80
  -5   3   5   53.79    3.90
   4  -3  -5  173.78   13.80
  -4  -3   5  182.68   12.10
   4  -3  -5  143.69   16.20
  -4  -3   5  175.48   14.20
  -4   3   5  165.88    9.40
  -4   3   5  167.68   16.60
   3  -3  -5   15.50    5.50
   3  -3  -5   11.10    4.20
   3   3  -5    9.30    2.10
  -3   3   5   10.00    1.50
  -3   3   5    7.50    3.30
   2  -3  -5  766.22   44.10
   2  -3  -5  756.62   40.10
  -2  -3   5  794.82   43.60
   2   3  -5  723.13   38.60
  -2   3   5  736.33   48.60
   2   3  -5  752.42   39.20
  -2   3   5  790.52   36.90
  -2   3   5  812.22   43.70
  -1  -3   5  191.28   15.70
  -1  -3   5  201.28   15.10
   1  -3  -5  198.88   15.50
   1   3  -5  153.18   12.60
  -1   3   5  201.08    9.90
   1   3  -5  170.08   12.00
  -1   3   5  149.79   16.90
  -1   3   5  183.88   19.20
  -1   3   5  206.78   14.90
   0  -3  -5  250.47   18.30
   0  -3   5  278.37   19.40
   0  -3   5  270.37   19.90
   0   3   5  243.38   12.80
   0   3   5  241.08   22.60
   0   3   5  210.38   20.70
   0   3   5  259.47   17.30
   1  -3   5  574.24   34.50
   1  -3   5  603.44   35.50
   1   3   5  478.65   35.90
   1   3   5  540.05   26.60
   1   3   5  509.15   38.30
   1   3   5  598.14   31.40
   2  -3   5   80.49   11.30
   2  -3   5   72.69   10.60
   2   3   5   70.79   14.30
   2   3   5   69.39   10.60
   2   3   5   83.79    4.90
   2   3   5   90.19    7.80
   3  -3   5   64.09   10.70
   3  -3   5   49.60    9.50
   3   3   5   51.19    3.60
   3   3   5   58.19    6.00
   3   3   5   51.69    8.60
   3   3   5   89.19   15.20
   4  -3   5  261.37   23.20
   4   3   5  212.88   17.20
   4   3   5  254.87   21.20
   4   3   5  254.17   15.70
   4   3   5  240.78   12.30
   5  -3   5  421.46   32.60
   5  -3   5  418.56   31.80
   5  -3   5  408.36   22.20
   5  -3   5  406.16   30.70
   5  -3   5  444.16   38.20
   5  -3   5  397.46   24.90
   5   3   5  375.66   24.90
   5   3   5  411.66   27.60
   5   3   5  375.76   18.90
   5   3   5  328.57   25.00
   5   3   5  343.87   18.70
   6  -3   5  250.17   17.50
   6  -3   5  211.08   16.90
   6  -3   5  212.08   25.00
   6  -3   5  232.68   25.40
   6  -3   5  283.47   30.30
  -6  -3  -5  224.48   12.30
   6  -3   5  248.48   24.60
  -6   3  -5  216.48   12.40
   6   3   5  273.17   18.30
   6   3   5  237.68   16.40
   6   3   5  232.28   11.70
   6   3   5  239.18   19.10
   6   3   5  220.28   11.60
   7  -3   5   -4.50    8.00
   7  -3   5    8.20    2.30
   7  -3   5   -0.30    3.00
  -7  -3  -5    5.10    1.10
   7  -3   5    5.80    3.60
   7  -3   5   17.70   12.60
   7  -3   5    5.10    5.80
   7   3   5    1.50    2.80
   7   3   5    4.60    0.80
   7   3   5    5.50    0.80
   7   3   5    4.60    3.30
  -7   3  -5    4.50    1.40
   7   3   5    6.00    3.40
   8  -3   5   33.50    4.70
   8  -3   5   47.60    7.80
   8  -3   5   21.20   14.50
  -8  -3  -5   41.90    3.20
   8  -3   5   28.90   13.10
   8  -3   5   23.30   12.40
   8  -3   5   34.90    7.50
  -8   3  -5   35.70    3.80
   8   3   5   38.70    2.50
   8   3   5   28.60    4.40
   8   3   5   36.30    8.00
  -8   3  -5   45.50    3.60
   8   3   5   38.00    2.40
   9  -3   5    4.00    3.20
   9  -3   5    1.10    3.20
   9  -3   5    5.70    2.40
   9  -3   5    1.50   12.20
   9  -3   5  -14.00   12.80
  -9  -3  -5    7.80    1.40
   9  -3   5    4.10    6.40
  -9  -3  -5  -10.00   11.10
  -9   3  -5    7.20    1.60
   9   3   5    4.90    4.90
  -9   3  -5    7.30    1.60
   9   3   5    3.40    0.80
  -9   3  -5    3.90    1.50
   9   3   5    8.90    2.50
   9   3   5    5.70    3.70
   9   3   5    5.10    0.90
 -10  -3  -5    5.90    1.20
  10  -3   5   13.50   12.80
  10  -3   5    2.40    3.50
  10  -3   5    8.30    2.70
  10  -3   5    9.40   18.90
  10  -3   5    1.40    3.60
  10  -3   5    1.90    5.70
  10   3   5    6.30    4.90
 -10   3  -5    6.70    1.40
  10   3   5    9.20    6.40
 -10   3  -5    4.60    1.40
 -10   3  -5    4.30    1.30
  10   3   5    6.80    1.10
  10   3   5    7.10    1.20
  10   3   5    5.40    2.20
 -11  -3  -5   84.39    6.30
  11  -3   5   92.69   20.40
  11  -3   5   85.99    7.60
  11  -3   5   85.59   10.50
 -11  -3  -5   72.49   29.60
 -11   3  -5   88.49    7.10
 -11   3  -5   91.49    6.00
  11   3   5   88.99   10.10
  11   3   5   91.69    5.30
 -11   3  -5   84.59    5.90
  11   3   5   92.49   12.70
  11   3   5   88.29    5.20
  12  -3   5   34.50    6.60
  12  -3   5   33.20    4.30
 -12  -3  -5   34.30    2.60
  12   3   5   39.60    2.90
 -12   3  -5   37.20    3.20
 -12   3  -5   33.70    2.90
 -12   3  -5   37.50    3.40
  12   3   5   29.70    4.70
  13  -3   5    0.40    1.70
 -13  -3  -5    3.40    0.80
  13  -3   5   -0.80    3.10
 -13   3  -5    2.40    0.90
  13   3   5    7.30    6.80
 -13   3  -5    2.80    0.90
  13   3   5    2.30    3.30
 -13   3  -5    4.40    1.10
  14  -3   5   27.90    5.00
 -14  -3  -5   35.70    2.90
 -14   3  -5   37.60    2.80
 -14   3  -5   39.50    2.70
 -14   3  -5   38.10    3.00
  14   3   5   36.90    5.60
 -15  -3  -5   -0.70    1.20
 -15  -3  -5    2.00    0.60
  15  -3   5   -1.60    1.70
  15  -3   5    1.60    1.80
 -15   3  -5   -1.40    1.20
 -15   3  -5    0.70    0.40
  15   3   5    2.40    2.20
  14  -4  -5   10.80    2.20
 -14   4   5   13.50    1.20
  14   4  -5   15.00    2.10
  14   4  -5   15.20    2.10
 -14   4   5   16.00    2.00
  13  -4  -5   16.40    3.10
 -13  -4   5   17.30    1.60
 -13   4   5   14.10    2.00
  13   4  -5   18.10    2.60
  13   4  -5   21.60    2.20
 -13   4   5   18.50    1.90
 -13   4   5   17.50    1.60
  12  -4  -5   30.00    4.40
 -12  -4   5   26.50    2.20
 -12   4   5   26.70    2.50
  12   4  -5   27.00    2.70
 -12   4   5   22.40    2.50
 -12   4   5   26.30    2.30
  12   4  -5   27.90    2.70
 -11  -4   5   27.90    6.10
 -11  -4   5   37.40    2.80
  11  -4  -5   35.10    5.20
 -11   4   5   34.30    3.00
  11   4  -5   22.50   12.00
 -11   4   5   32.40    3.00
 -11   4   5   32.50    3.10
  11   4  -5   35.00    3.20
  11   4  -5   33.80    3.00
  10  -4  -5   -1.70    4.50
  10  -4  -5    4.00    2.40
 -10  -4   5   -0.20    0.80
 -10  -4   5   -0.80    1.80
 -10  -4   5    5.20    2.80
 -10   4   5    0.30    1.00
  10   4  -5   -0.40    1.10
 -10   4   5    1.60    1.50
  10   4  -5    0.30    0.70
   9  -4  -5  186.68   13.40
  -9  -4   5  160.68   15.80
  -9  -4   5  183.78    9.60
   9  -4  -5  134.69   38.90
  -9  -4   5  176.08   17.00
  -9   4   5  175.68   10.40
  -9   4   5  177.58   10.00
   9   4  -5  172.88    9.40
  -9   4   5  178.58    9.90
   9   4  -5  171.78   23.20
   9   4  -5  165.38    9.50
  -8  -4   5   85.29    5.10
   8  -4  -5   84.29    8.10
   8  -4  -5   80.79   19.10
   8  -4  -5   74.89   14.00
  -8  -4   5   76.39   10.70
  -8  -4   5   55.99   17.10
   8   4  -5   77.79    4.80
  -8   4   5   86.49    5.60
  -8   4   5   88.89    5.60
  -8   4   5   86.09    6.00
   8   4  -5   77.79    4.90
  -8   4   5   68.69   14.30
  -7  -4   5   -5.40    9.20
  -7  -4   5    7.40    1.50
  -7  -4   5    4.10    3.70
   7  -4  -5    7.20    2.50
  -7  -4   5   10.20    3.80
   7  -4  -5   14.20   12.60
   7  -4  -5    5.90    6.50
  -7  -4   5    7.70    3.50
  -7   4   5   -2.80    6.20
  -7   4   5    7.50    1.60
   7   4  -5    6.40    1.00
  -7   4   5    6.40    1.40
  -7   4   5    7.30    1.80
   7   4  -5   10.20    1.30
  -6  -4   5  118.59    6.70
   6  -4  -5  107.59   18.30
   6  -4  -5  131.79    9.80
  -6  -4   5  125.49   17.10
   6  -4  -5  100.79   20.80
  -6  -4   5  141.39   12.00
   6  -4  -5  108.49   16.30
  -6  -4   5  142.89   13.70
  -6   4   5  120.19    7.30
  -6   4   5  118.79    7.30
  -6   4   5  126.09   14.90
   6   4  -5  118.09    6.30
  -6   4   5  126.59    7.80
   5  -4  -5   13.30    8.50
  -5  -4   5   20.10    5.70
   5  -4  -5   15.50    2.90
   5  -4  -5   19.20    7.90
  -5  -4   5    7.60    5.70
   5  -4  -5   -1.90    6.40
  -5  -4   5   14.50    4.10
  -5  -4   5   13.80    4.70
  -5   4   5   13.20    1.80
  -5   4   5   10.10    1.70
   5   4  -5   12.30    1.30
  -5   4   5   12.50    2.00
  -5   4   5    6.30    4.80
  -4  -4   5    7.50    3.80
  -4  -4   5    5.20    8.10
   4  -4  -5    2.80    6.00
  -4  -4   5    8.70    3.50
   4  -4  -5    5.40    2.10
   4  -4  -5   12.80    5.60
   4  -4  -5    3.80    6.30
  -4  -4   5    5.50    2.80
  -4   4   5    6.40    1.50
  -4   4   5    6.50    1.50
   4   4  -5   12.60    3.80
  -4   4   5    7.00    1.40
  -4   4   5    6.10    5.00
  -3  -4   5  296.47   20.40
  -3  -4   5  303.97   21.80
   3  -4  -5  270.77   16.60
   3  -4  -5  272.37   20.40
   3  -4  -5  319.17   25.20
  -3  -4   5  240.38   17.00
  -3  -4   5  333.37   28.20
   3  -4  -5  261.27   23.90
  -3  -4   5  305.77   20.60
  -3  -4   5  249.18   17.00
  -3   4   5  293.67   22.70
  -3   4   5  256.77   14.40
  -3   4   5  262.17   14.50
   3   4  -5  321.27   18.80
  -3   4   5  282.47   14.90
  -2  -4   5  133.19   10.30
  -2  -4   5  142.19   14.20
   2  -4  -5  143.19   14.40
   2  -4  -5  118.59   10.60
   2  -4  -5  122.79   14.40
  -2   4   5  117.59    7.00
   2   4  -5  109.79   10.70
  -2   4   5  120.29   12.90
   2   4  -5  116.99   10.00
  -2   4   5  110.49    6.90
  -2   4   5   91.99   15.30
  -1  -4   5  453.35   26.30
  -1  -4   5  399.86   28.90
   1  -4  -5  398.06   22.20
   1  -4  -5  410.06   28.90
  -1  -4   5  402.96   24.00
  -1  -4   5  397.56   23.50
   1  -4  -5  432.96   29.00
  -1  -4   5  390.16   26.10
   1   4  -5  354.36   22.70
  -1   4   5  402.76   20.30
  -1   4   5  401.56   26.90
   0  -4   5    7.20    4.50
   0  -4   5    2.80    3.20
   0  -4  -5    4.30    1.90
   0  -4   5    1.50    5.00
   0  -4   5   10.60    5.20
   0  -4  -5    0.80    3.00
   0  -4   5    1.60    2.30
   0  -4   5    4.70    2.70
   0  -4   5    5.90    2.60
   0   4   5    5.20    2.90
   0   4   5    1.00    3.90
   0   4   5    5.30    1.30
   0   4  -5    3.70    3.80
   0   4  -5    5.60    4.20
   1  -4   5   -0.10    3.70
   1  -4   5    1.20    1.80
  -1  -4  -5   -0.50    1.90
   1  -4   5    2.50    2.20
   1  -4   5    1.00    4.70
   1  -4   5    3.10    3.80
   1  -4   5    3.80    5.30
  -1  -4  -5    1.80    1.60
   1  -4   5    0.30    5.30
   1   4   5    1.10    2.20
   1   4   5    4.40    3.70
   1   4   5    0.70    0.70
  -2  -4  -5  174.48   16.00
   2  -4   5  199.88   21.00
   2  -4   5  184.18   14.20
   2  -4   5  182.08   19.30
   2  -4   5  194.18   13.50
   2  -4   5  186.18   14.20
  -2  -4  -5  178.78   11.70
   2  -4   5  189.98   20.70
   2  -4   5  212.28   20.40
   2   4   5  183.78   10.20
   2   4   5  172.68    9.70
   2   4   5  195.78   14.30
   2   4   5  162.88   19.20
   3  -4   5  291.67   26.70
   3  -4   5  299.47   20.40
   3  -4   5  291.97   20.40
   3  -4   5  318.27   19.00
   3  -4   5  358.66   28.90
  -3  -4  -5  285.67   17.10
   3  -4   5  310.87   26.90
   3   4   5  299.87   19.40
   3   4   5  289.97   15.30
   3   4   5  273.27   25.50
   4  -4   5   91.59   16.30
  -4  -4  -5   92.79   10.80
   4  -4   5   90.39    9.90
   4  -4   5  102.39   17.70
   4  -4   5   60.59   14.00
   4  -4   5   95.29    8.10
   4  -4   5   98.79   14.00
   4  -4   5   96.09    9.90
   4   4   5   90.09    8.70
   4   4   5   95.79   13.30
   4   4   5   88.69    5.20
   4   4   5   74.19    9.90
   4   4   5   88.89    5.40
   5  -4   5  263.77   16.00
   5  -4   5  245.98   19.00
   5  -4   5  261.37   18.80
   5  -4   5  264.97   27.50
   5  -4   5  207.78   42.70
   5  -4   5  252.17   28.20
   5  -4   5  256.97   23.90
  -5  -4  -5  254.57   21.50
   5   4   5  243.58   12.50
   5   4   5  240.48   12.80
   5   4   5  254.97   17.10
   5   4   5  235.18   19.50
   5   4   5  253.67   22.10
   6  -4   5  128.09   23.60
   6  -4   5  157.98   13.80
   6  -4   5  147.79   16.80
   6  -4   5  135.89   21.80
   6  -4   5  145.79   13.70
   6  -4   5  134.69   22.80
   6   4   5  164.78   14.50
   6   4   5  149.59   15.80
   6   4   5  115.69   14.70
  -6   4  -5  139.09    8.20
   6   4   5  148.09    7.80
   6   4   5  141.89    7.60
   7  -4   5   69.29    9.50
  -7  -4  -5   58.39   12.90
   7  -4   5   67.09   19.10
  -7  -4  -5   67.99   10.70
   7  -4   5   50.29   15.60
   7  -4   5   74.59   11.50
   7  -4   5   67.69   17.80
   7   4   5   79.59    4.40
   7   4   5   56.79   10.70
   7   4   5   77.59    4.20
   7   4   5   82.19   11.70
  -7   4  -5   80.19    5.30
   8  -4   5   17.60    6.10
   8  -4   5    9.60    7.50
   8  -4   5   10.20   15.30
  -8  -4  -5  -11.70   23.10
  -8  -4  -5   11.10    5.20
   8  -4   5   41.40   20.40
  -8  -4  -5   12.70    4.30
   8  -4   5   14.50    5.10
   8   4   5   15.30    1.40
  -8   4  -5   14.00    2.50
   8   4   5    8.20    5.50
   8   4   5   15.80    1.50
  -8   4  -5   22.40    2.90
  -9  -4  -5   23.80    6.90
   9  -4   5   34.50   22.90
   9  -4   5   24.10   12.30
  -9  -4  -5   28.40    8.90
   9  -4   5   31.00    7.10
   9  -4   5   30.10    6.70
  -9  -4  -5   23.20   18.80
  -9   4  -5   40.90    3.50
  -9   4  -5   33.10    3.40
   9   4   5   38.10    2.50
   9   4   5   25.50    9.50
   9   4   5   40.10    8.90
  -9   4  -5   38.70    3.50
   9   4   5   38.00    2.50
 -10  -4  -5   78.29   10.20
  10  -4   5   78.99    9.20
 -10  -4  -5   45.30   29.80
  10  -4   5  111.39   12.60
 -10   4  -5   90.19    5.80
  10   4   5   93.39    6.20
  10   4   5   86.49    7.90
 -10   4  -5   94.19    6.10
 -10   4  -5   90.69    6.00
  10   4   5   95.99    5.10
  11  -4   5   21.00    6.00
  11  -4   5   21.90    4.70
 -11   4  -5   21.90    3.10
  11   4   5   22.70    2.00
  11   4   5   27.20    2.20
  11   4   5   20.30    3.90
  11   4   5   34.60    9.30
 -11   4  -5   21.00    2.50
 -11   4  -5   23.50    2.40
  12  -4   5   25.70    5.50
  12  -4   5   21.60    5.00
 -12   4  -5   34.50    2.90
  12   4   5   39.10    5.90
  12   4   5   33.10    2.50
  12   4   5   43.40   10.70
 -12   4  -5   34.60    2.80
 -12   4  -5   31.30    2.70
  13  -4   5    7.30    2.90
 -13  -4  -5    4.70    2.20
 -13   4  -5    8.70    1.30
  13   4   5   16.10    4.00
 -13   4  -5   10.30    1.40
 -13   4  -5   13.60    1.80
  14  -4   5   -0.50    1.50
 -14  -4  -5   -0.20    0.50
  14  -4   5    1.60    2.30
 -14   4  -5    0.70    0.70
 -14   4  -5    0.10    0.40
 -14   4  -5    0.90    0.90
 -13  -5   5   -0.60    0.90
 -13   5   5    1.80    0.60
  13   5  -5   -0.80    0.90
 -13   5   5    0.90    1.00
 -12  -5   5   16.80    2.60
 -12  -5   5   14.60    3.70
  12   5  -5   24.70    2.30
 -12   5   5   22.30    1.80
 -12   5   5   19.40    2.00
 -12   5   5   25.00    2.00
 -11  -5   5   41.20    6.40
  11   5  -5   49.99    3.70
 -11   5   5   45.70    3.60
 -11   5   5   47.40    3.80
  11   5  -5   49.30    3.60
 -11   5   5   53.39    3.50
 -10  -5   5    5.80    3.10
  10  -5  -5    6.80    3.70
  10  -5  -5   12.30    2.90
 -10   5   5    8.80    1.70
 -10   5   5   11.00    1.70
  10   5  -5   12.20    1.70
 -10   5   5   10.20    1.60
  10   5  -5   13.30    1.70
   9  -5  -5   28.10    4.40
  -9  -5   5   18.70    5.20
   9   5  -5   25.00    2.30
   9   5  -5   22.20    2.10
  -9   5   5   26.20    2.60
  -9   5   5   22.30    2.70
  -9   5   5   23.20    2.60
   8  -5  -5   76.29   11.00
   8  -5  -5   58.89   11.70
   8   5  -5   73.09    4.70
   8   5  -5   81.59   12.80
  -8   5   5   85.19    5.80
   8   5  -5   83.89    4.70
  -8   5   5   83.49    5.60
  -7  -5   5   45.40    6.70
   7  -5  -5   37.10    5.20
  -7  -5   5   32.80    6.70
   7  -5  -5   35.40    9.80
   7  -5  -5   59.29   20.50
  -7   5   5   34.50    3.20
  -7   5   5   36.30    3.20
  -7   5   5   36.20    3.60
  -7   5   5   18.80   11.10
  -7   5   5   17.30    8.80
   7   5  -5   48.40    9.30
   7   5  -5   33.90    2.60
   7   5  -5   32.70    2.40
  -6  -5   5   15.60    4.50
  -6  -5   5   10.00    3.80
   6  -5  -5   13.60    3.40
   6  -5  -5   37.90   15.30
   6  -5  -5   16.20    6.20
  -6   5   5   18.10    2.20
  -6   5   5   13.10    2.20
  -6   5   5   13.10    2.40
  -6   5   5   14.50    8.30
   6   5  -5   13.60    1.20
  -6   5   5    4.30    7.90
  -5  -5   5   44.40    7.40
   5  -5  -5   26.70   12.90
  -5  -5   5   54.79    7.60
   5  -5  -5   30.90    4.90
  -5  -5   5   55.59    8.30
  -5  -5   5   34.30   10.40
   5  -5  -5   40.80    9.20
   5   5  -5   40.10    2.60
  -5   5   5   46.70    4.00
  -5   5   5   41.20    3.60
  -5   5   5   46.40    3.60
  -4  -5   5  133.19   12.60
  -4  -5   5  130.59   12.40
   4  -5  -5  100.19   18.30
   4  -5  -5  111.19   14.50
  -4  -5   5  112.79   15.20
   4  -5  -5  127.39    9.30
  -4   5   5  114.29    7.10
  -4   5   5  115.49    7.10
  -4   5   5  100.99   14.50
  -4   5   5  114.69    7.50
  -3  -5   5   83.89   10.60
  -3  -5   5  110.89   15.40
  -3  -5   5   94.19    8.20
  -3  -5   5  105.19   10.60
  -3  -5   5  104.29   11.20
  -3  -5   5   89.89   10.60
   3  -5  -5  103.99    8.10
   3  -5  -5   66.89   19.20
  -3   5   5  101.99    6.90
  -3   5   5   93.19    5.90
  -3   5   5   71.39   16.60
  -3   5   5   73.19   12.50
  -3   5   5   98.09    6.40
  -2  -5   5  287.77   26.80
  -2  -5   5  278.97   25.10
  -2  -5   5  294.47   23.40
  -2  -5   5  287.97   21.80
   2  -5  -5  255.57   24.90
  -2  -5   5  236.18   21.00
   2  -5  -5  265.37   22.60
  -2  -5   5  264.47   17.90
   2  -5  -5  274.47   16.50
  -2   5   5  278.37   14.60
   2   5  -5  262.07   18.90
  -2   5   5  253.57   14.00
  -2   5   5  255.07   14.10
  -2   5   5  315.57   28.20
   1  -5  -5   28.70    6.50
  -1  -5   5   27.90    4.90
  -1  -5   5   27.30    5.30
  -1  -5   5   27.60    8.00
  -1  -5   5   28.90    5.00
  -1  -5   5   34.40   10.50
  -1  -5   5   32.50    6.30
   1  -5  -5   27.50    4.10
  -1  -5   5   32.10   10.40
  -1   5   5   25.30    2.60
  -1   5   5   27.80    2.90
  -1   5   5   31.70    7.50
   0  -5   5   84.69    9.70
   0  -5  -5   75.99    6.50
   0  -5   5   86.19   14.80
   0  -5   5   82.69   11.80
   0  -5   5   71.19    7.80
   0  -5   5   75.89    8.20
   0  -5   5   75.59   14.00
   0  -5   5   69.79    8.30
   0  -5  -5   78.79   10.80
   0   5   5   69.39    4.80
   0   5   5   77.49    5.20
   0   5   5   80.49   10.30
   0   5   5   72.59   15.20
   0   5  -5   56.89   14.60
  -1  -5  -5  188.08   12.00
   1  -5   5  201.68   15.50
   1  -5   5  163.18   21.80
   1  -5   5  197.28   15.80
   1  -5   5  168.48   20.80
   1  -5   5  183.08   14.50
   1  -5   5  192.88   14.20
   1  -5   5  199.48   22.00
   1  -5   5  182.98   19.30
  -1  -5  -5  179.98   17.30
   1   5   5  178.78    9.90
   1   5   5  157.78   21.80
   1   5   5  185.68   10.30
   1   5   5  180.68   15.50
   2  -5   5  208.48   30.60
   2  -5   5  201.58   17.60
   2  -5   5  219.58   26.00
   2  -5   5  215.28   16.10
   2  -5   5  211.88   25.20
   2  -5   5  205.18   15.90
  -2  -5  -5  208.68   20.50
  -2  -5  -5  193.78   16.60
   2  -5   5  231.78   19.30
   2  -5   5  190.98   21.30
   2   5   5  193.78   10.80
   2   5   5  212.18   11.30
  -2   5  -5  147.69   30.70
   2   5   5  198.88   16.20
   3  -5   5   67.79    7.00
   3  -5   5   56.79   12.00
  -3  -5  -5   58.59    9.00
   3  -5   5   76.29    9.20
   3  -5   5   70.29    8.40
   3  -5   5   65.19   12.20
   3  -5   5   64.69   17.10
   3  -5   5   61.79    8.20
   3   5   5   69.59    8.90
   3   5   5   66.19    4.60
   3   5   5   68.49   13.10
   4  -5   5  299.27   34.10
   4  -5   5  399.16   25.90
   4  -5   5  419.26   32.80
   4  -5   5  342.17   35.40
   4  -5   5  410.66   25.80
   4  -5   5  404.16   35.70
   4  -5   5  369.76   22.20
   4   5   5  365.86   18.30
   4   5   5  360.76   31.30
   4   5   5  322.37   26.60
   4   5   5  387.16   24.30
   4   5   5  374.36   18.80
   5  -5   5   -2.20   11.00
  -5  -5  -5    7.50    4.20
   5  -5   5   -7.70   11.30
   5  -5   5    5.10    4.30
   5  -5   5    6.40    4.00
   5  -5   5    6.00    6.10
   5   5   5   10.20    1.60
   5   5   5    8.70    1.30
  -5   5  -5   14.60    8.80
   5   5   5   12.60    6.00
   5   5   5   10.40    5.00
   6  -5   5    5.10    3.40
   6  -5   5   16.50   15.80
   6  -5   5   -3.70   15.40
   6  -5   5   10.00    4.50
  -6  -5  -5    7.30    4.00
   6  -5   5    5.40    4.70
   6  -5   5   -1.00    5.00
  -6   5  -5   -0.60    9.70
   6   5   5    7.10    5.60
   6   5   5    8.40    3.50
  -6   5  -5    7.80    1.70
   6   5   5    8.30    1.30
   6   5   5    8.30    1.40
   7  -5   5   30.50    7.50
  -7  -5  -5   16.90    5.20
   7  -5   5   34.00   17.70
   7  -5   5   20.50    5.70
  -7  -5  -5    5.30   13.50
   7  -5   5    1.60   20.40
  -7   5  -5   27.50    3.00
  -7   5  -5    3.60   12.30
   7   5   5   23.80    2.00
   7   5   5   14.60    7.10
   7   5   5   25.50    1.90
   8  -5   5  201.78   16.50
  -8  -5  -5  193.98   37.40
   8  -5   5  210.18   18.60
   8   5   5  202.28   10.20
  -8   5  -5  199.08   11.20
   8   5   5  207.18   10.60
   9  -5   5   17.00    4.90
  -9  -5  -5   13.90    4.20
   9  -5   5    7.00    3.60
   9  -5   5   11.70    7.60
  -9   5  -5   18.30    2.60
  -9   5  -5   12.20    2.20
   9   5   5   14.10    1.40
   9   5   5   25.60    7.20
   9   5   5   13.10    1.40
  10  -5   5   10.40    4.10
  10  -5   5    9.60    4.10
  10  -5   5    5.70    6.40
 -10   5  -5   16.50    2.20
 -10   5  -5   20.50    2.40
  10   5   5   19.50    1.60
  10   5   5   17.10    1.60
  10   5   5   26.90   10.20
  11  -5   5   10.80    3.60
  11   5   5   12.40    1.40
 -11   5  -5   11.30    1.70
 -11   5  -5    8.90    1.60
  11   5   5   10.20    1.30
 -12  -5  -5   12.20    1.50
 -12   5  -5   14.60    1.80
  12   5   5   14.50    2.10
  13  -5   5   14.60    3.00
 -13  -5  -5   18.00    1.40
 -13   5  -5   17.30    2.30
 -13   5  -5   18.90    1.50
 -11  -6   5    2.30    1.10
 -11  -6   5    1.20    1.30
 -11   6   5    1.00    0.80
 -11   6   5    1.40    0.50
 -11   6   5    1.90    0.60
  11   6  -5    2.90    0.80
 -10  -6   5    4.60    2.20
  10  -6  -5    2.10    2.00
 -10   6   5    3.10    0.90
 -10   6   5    3.60    1.00
  -9  -6   5    2.00    1.60
   9  -6  -5    2.30    2.20
  -9   6   5    3.00    1.10
  -9   6   5    3.10    0.90
   9   6  -5    3.50    1.00
   9   6  -5    2.40    0.90
  -9   6   5    2.80    1.60
   8  -6  -5   47.00    3.80
   8  -6  -5   31.20    8.00
   8   6  -5   46.10    3.10
  -8   6   5   44.50    3.30
  -8   6   5   44.70    3.70
  -8   6   5   50.19    3.60
   8   6  -5   43.40    3.10
   7  -6  -5   -0.60    6.90
  -7  -6   5    3.00    2.40
   7  -6  -5    3.70    1.70
  -7  -6   5    0.80    1.80
   7  -6  -5   -0.10    2.00
  -7   6   5    1.20    0.80
   7   6  -5    3.10    1.00
   7   6  -5    0.80    0.60
  -7   6   5    3.10    1.00
  -7   6   5    3.10    1.10
  -6  -6   5   34.20    6.30
   6  -6  -5   27.10    6.60
   6  -6  -5   28.90    7.10
   6  -6  -5   48.90    4.60
   6   6  -5   39.30    2.50
  -6   6   5   45.30    3.30
  -6   6   5   38.50    3.20
  -6   6   5   36.60    3.40
   5  -6  -5  114.89   14.80
   5  -6  -5  107.89   13.90
  -5  -6   5  118.89   12.10
   5  -6  -5  159.98    9.40
   5   6  -5  141.19    6.90
  -5   6   5  138.39    8.30
  -5   6   5  131.59    7.70
  -5   6   5  141.89    7.90
   4  -6  -5    7.00    7.80
   4  -6  -5    2.60    2.80
  -4  -6   5    8.70    4.10
  -4  -6   5    4.60    4.40
   4  -6  -5    5.50    2.10
  -4  -6   5    5.40    3.10
  -4  -6   5    1.50    3.00
   4   6  -5    5.00    0.80
  -4   6   5    2.40    1.20
  -3  -6   5   17.20    4.00
  -3  -6   5   10.30    6.30
  -3  -6   5   12.60    4.60
  -3  -6   5   23.30    5.40
   3  -6  -5   17.40    3.20
   3  -6  -5   10.40    5.40
   3  -6  -5   17.50    6.10
  -3   6   5   13.60    8.60
  -3   6   5   16.70    2.10
  -3   6   5    7.00   11.00
  -3   6   5   17.00    2.30
  -2  -6   5   51.99    7.70
   2  -6  -5   40.60    8.20
   2  -6  -5   56.49    5.00
  -2  -6   5   38.50    9.80
   2  -6  -5   39.30    9.60
  -2  -6   5   51.99    6.00
  -2  -6   5   39.10    7.50
  -2  -6   5   49.00    6.50
  -2   6   5   41.30    3.80
  -2   6   5   48.80   11.20
  -2   6   5   47.00    3.60
  -2   6   5   41.80   15.80
   1  -6  -5   58.69   11.70
   1  -6  -5   89.39   11.60
  -1  -6   5   72.59   10.60
  -1  -6   5   75.69    8.40
   1  -6  -5   85.89    6.40
  -1  -6   5   84.09    8.30
  -1  -6   5   67.29   12.50
  -1  -6   5   77.19    7.90
  -1   6   5   81.19    5.00
  -1   6   5   73.99   12.50
  -1   6   5   75.49    5.40
  -1   6   5   60.39   18.00
   0  -6   5   22.10    7.60
   0  -6   5   26.70    4.60
   0  -6  -5   32.40    6.90
   0  -6   5   27.70    5.00
   0  -6   5   32.70    6.10
   0  -6  -5   23.70    8.00
   0  -6   5   31.20    5.30
   0  -6   5   18.40    6.20
   0   6   5   30.50    8.10
   0   6   5   31.20    3.00
   0   6   5   29.60   15.10
   0   6   5   29.80    2.60
   1  -6   5  114.79    9.90
   1  -6   5  133.19   11.70
  -1  -6  -5  118.59   13.40
   1  -6   5   98.29   13.70
   1  -6   5  133.19   21.20
   1  -6   5  125.49   11.50
   1  -6   5  115.29   16.10
   1  -6   5  117.19   10.80
   1   6   5  102.09   13.50
   1   6   5  111.29    6.60
   1   6   5  113.29    7.00
   1   6   5   83.69   18.50
  -2  -6  -5    4.80    3.50
  -2  -6  -5    3.80    3.90
   2  -6   5    4.10    4.60
   2  -6   5    7.70   11.60
   2  -6   5   11.60    4.50
   2  -6   5    7.70    5.60
   2  -6   5    8.10    3.10
   2  -6   5    8.30    3.20
   2  -6   5    6.80    2.60
   2  -6   5    4.20   13.80
   2   6   5    6.40    7.50
   2   6   5    5.30    6.40
   2   6   5    9.60    1.40
   2   6   5    6.20    1.40
   3  -6   5   67.69   18.30
   3  -6   5   69.59   12.20
  -3  -6  -5   63.19   11.30
   3  -6   5   65.39   12.10
   3  -6   5   94.19    9.60
   3  -6   5   73.39    7.20
   3  -6   5   84.39    9.90
   3   6   5   79.49   11.10
   3   6   5   79.49   16.50
   3   6   5   86.09    5.30
   3   6   5   83.29    4.80
  -4  -6  -5  147.39   20.00
   4  -6   5  180.68   16.90
   4  -6   5  152.68   16.30
   4   6   5  158.18    8.80
   4   6   5  156.78   20.20
  -5  -6  -5    5.50   13.60
  -5  -6  -5   25.20    6.70
   5  -6   5   29.40    7.00
   5  -6   5   28.70    5.90
   5  -6   5   20.40    9.00
   5   6   5   26.60    2.20
   5   6   5   35.60    6.80
   5   6   5   28.50    2.40
   6  -6   5   47.10    7.30
  -6  -6  -5   41.40    7.70
   6  -6   5   35.40   11.80
   6  -6   5   54.49    8.00
   6   6   5   56.19    3.40
   6   6   5   59.09    3.30
   7  -6   5   20.30    5.10
   7  -6   5   12.10    7.10
  -7  -6  -5   20.10    4.80
   7  -6   5   18.90    5.30
   7   6   5   26.90    1.90
   7   6   5   29.30    1.90
   8  -6   5    6.90    5.70
   8  -6   5   12.70    3.80
   8  -6   5   11.30    4.50
   8   6   5   10.30    1.20
   8   6   5   12.00    1.20
  -8   6  -5    8.80    1.80
   8   6   5   17.50    5.80
   9  -6   5   29.30    4.40
   9  -6   5   21.20    5.60
  -9  -6  -5   28.60    4.00
   9   6   5   29.60    2.10
  -9   6  -5   32.10    3.10
   9   6   5   33.20    2.20
  10  -6   5   11.00    3.00
 -10  -6  -5   16.00    1.40
  10   6   5   20.70    1.60
  10   6   5   18.00    1.50
 -10   6  -5   18.10    2.10
 -10   6  -5   21.90    2.00
  11  -6   5    1.30    1.50
  11  -6   5    1.10    1.70
 -11   6  -5    0.10    0.70
  11   6   5   -0.30    0.60
  -8  -7   5    0.90    1.10
  -8  -7   5    1.90    1.50
   8  -7  -5    1.10    1.90
  -8   7   5    0.10    0.70
  -8   7   5    1.40    0.50
   8   7  -5    3.60    1.30
   8   7  -5    0.10    0.90
  -7   7   5   46.40    2.80
   7   7  -5   36.10    2.80
   7   7  -5   35.40    3.10
  -7   7   5   46.50    3.20
   6  -7  -5   28.60    8.90
  -6  -7   5   37.70    5.10
   6   7  -5   40.30    2.70
  -6   7   5   47.90    3.40
  -6   7   5   47.70    3.00
   5  -7  -5    9.20    3.60
  -5  -7   5   13.40    3.30
   5  -7  -5   13.90    4.30
  -5   7   5   16.30    1.60
   5   7  -5   12.00    1.50
  -5   7   5   11.20    2.70
  -4  -7   5  107.89    9.10
   4  -7  -5   96.69   13.30
   4  -7  -5   93.99   10.60
  -4   7   5  113.29    6.50
  -4   7   5  110.89    6.10
  -3  -7   5    4.00    2.20
   3  -7  -5    2.40    2.00
  -3  -7   5    2.70    2.50
  -3  -7   5    3.70    2.30
   3  -7  -5    3.50    4.00
  -3   7   5    3.40    1.10
  -3   7   5    2.30    0.80
   2  -7  -5   57.59    8.20
  -2  -7   5   52.89    7.40
   2  -7  -5   42.50    9.20
  -2  -7   5   45.40    5.70
  -2   7   5   52.09    3.80
  -2   7   5   52.99    3.50
   1  -7  -5   20.00    4.90
   1  -7  -5   13.50    5.80
  -1  -7   5   20.70    4.90
  -1  -7   5   16.20    3.30
  -1   7   5   18.50    2.10
  -1   7   5   18.30    1.90
   0  -7  -5   87.69   12.90
   0  -7   5  116.49    9.00
   0  -7   5  109.59   12.00
   0  -7  -5  115.29   11.70
   0  -7   5   88.49    8.10
   0   7   5  110.29    6.30
   0   7   5  103.59    5.90
  -1  -7  -5  142.39   13.30
   1  -7   5  121.49    9.30
   1  -7   5  130.09   10.20
  -1  -7  -5  114.29   14.40
   1   7   5  136.49    7.00
   1   7   5  138.69    7.40
   1   7   5  110.49   13.20
  -2  -7  -5   38.90    8.60
   2  -7   5   47.50    8.30
   2  -7   5   50.09    5.90
   2  -7   5   55.39    6.70
   2   7   5   55.39    3.30
   2   7   5   42.90   10.80
   2   7   5   56.59    3.60
   3  -7   5   40.40    7.80
   3  -7   5   50.59    6.40
   3  -7   5   51.59    6.40
  -3  -7  -5   37.40    7.70
   3   7   5   50.89    3.00
   3   7   5   51.69    3.30
   3   7   5   43.10    8.20
   4  -7   5   -1.10    2.00
  -4  -7  -5    2.10    2.50
   4  -7   5    1.60    2.30
   4  -7   5    1.70    1.80
   4   7   5    1.10    0.50
   4   7   5    1.50    0.60
  -5  -7  -5   10.40    4.70
   5  -7   5   12.00    3.50
   5  -7   5   18.10    4.20
   5  -7   5   10.50    5.00
   6  -7   5   13.90    3.90
   6  -7   5   10.30    2.80
   6   7   5   12.60    1.20
   6   7   5   14.50    1.10
   7  -7   5   11.70    3.20
   7   7   5   19.80    1.40
   7   7   5   19.30    1.40
  -8  -7  -5   46.90    4.40
   8  -7   5   39.20    4.60
   8   7   5   44.80    2.50
   8   7   5   42.60    2.50
   4  -8  -5    2.60    2.10
  -4   8   5    2.40    0.80
  -4   8   5    3.90    0.70
   3  -8  -5    8.80    3.90
   3  -8  -5    9.30    2.80
  -3   8   5   12.00    1.10
   2  -8  -5   20.40    4.40
   2  -8  -5   18.70    3.80
  -2   8   5   22.10    1.70
  -2   8   5   18.40    1.50
   1  -8  -5    5.70    2.80
   1  -8  -5    7.00    3.20
  -1   8   5    6.10    1.00
   0  -8  -5   21.40    4.80
   0  -8   5   24.60    4.00
   0   8   5   28.70    2.00
   0   8   5   26.20    2.20
  -1  -8  -5    4.90    2.80
   1  -8   5    0.90    1.70
   1   8   5    3.00    0.70
   1   8   5    3.60    0.80
   2  -8   5    4.60    2.30
  -2  -8  -5    4.60    2.60
   3  -8   5   14.40    3.70
  -3  -8  -5   19.80    3.90
   3   8   5   24.00    1.40
   3   8   5   21.70    1.70
  -4  -8  -5   17.00    3.40
   4   8   5   21.00    1.40
   4   8   5   22.40    1.30
  16   0  -6   14.90    3.00
 -16   0   6   13.40    1.50
  16   0  -6   12.00    1.70
 -15   0   6    1.70    2.20
  15   0  -6    1.10    0.80
  15   0  -6    1.30    1.90
 -15   0   6    0.50    1.30
 -15   0   6    2.00    0.80
 -14   0   6    2.40    0.70
  14   0  -6   -2.00    1.60
  14   0  -6   -0.50    0.90
 -14   0   6    1.30    0.70
 -14   0   6    1.80    2.20
 -13   0   6   -0.30    0.70
 -13   0   6    1.40    0.90
  13   0  -6    1.30    1.40
  13   0  -6   -0.50    2.40
 -13   0   6   -1.10    2.20
 -12   0   6   34.70   17.20
 -12   0   6   42.60    3.90
  12   0  -6   46.40    4.20
  12   0  -6   41.80    4.10
 -12   0   6   38.80    3.30
  12   0  -6   38.40    6.20
  11   0  -6  116.09    7.60
  11   0  -6  106.49   10.20
 -11   0   6   79.29   20.10
 -11   0   6  108.29    7.30
  11   0  -6   83.29   19.50
 -11   0   6  118.49    6.70
  10   0  -6   -3.30   12.80
 -10   0   6   22.40    2.50
 -10   0   6   23.40   12.30
  10   0  -6   22.30    3.00
  10   0  -6   33.70    5.50
  10   0  -6   21.10    8.30
  -9   0   6    1.40    0.70
   9   0  -6   -3.80    2.30
   9   0  -6    8.90    6.90
   9   0  -6    0.10    3.10
   9   0  -6    0.90    1.10
  -9   0   6   -1.90    1.70
  -9   0   6    0.30    0.70
   9   0  -6    0.90    1.10
  -8   0   6    2.70    5.70
   8   0  -6    0.90    3.20
   8   0  -6   -0.60    4.00
   8   0  -6    0.50    0.90
   8   0  -6    0.10    0.80
   7   0  -6    5.40    3.60
   7   0  -6    0.30    2.70
   7   0  -6   -0.20    1.40
  -7   0   6    3.00    2.80
   7   0  -6   -0.40    0.60
  -7   0   6   -6.20    4.00
   6   0  -6   67.09    4.50
   6   0  -6   57.79    7.30
   6   0  -6   59.69    8.40
  -6   0   6   85.79   11.90
  -6   0   6   64.79    6.00
  -5   0   6  356.26   25.70
   5   0  -6  326.57   18.70
  -5   0   6  344.47   18.70
   5   0  -6  332.27   19.70
  -4   0   6  748.33   35.80
   4   0  -6  740.43   36.20
   4   0  -6  627.94   34.30
  -4   0   6  744.33   42.50
  -3   0   6  350.76   23.60
  -3   0   6  347.57   18.50
  -2   0   6  163.48    9.90
  -2   0   6  187.08   10.30
  -2   0   6  172.48   14.00
  -1   0   6  262.17   14.30
  -1   0   6  273.67   14.10
  -1   0   6  253.57   18.10
   0   0   6 1671.63   73.89
   0   0   6 1441.66   72.99
   0   0   6 1526.25   78.19
   1   0   6  156.38   10.00
   1   0   6  138.49    9.10
   1   0   6  153.28   13.00
   1   0   6  172.18   10.00
   1   0   6  166.28    9.00
   2   0   6  777.92   38.40
   2   0   6  828.82   38.80
   2   0   6  766.42   37.80
   2   0   6  710.83   38.50
   2   0   6  672.83   42.40
   3   0   6   51.69    5.40
   3   0   6   41.70    7.40
   3   0   6   47.60    5.40
   3   0   6   46.40    5.10
   4   0   6  745.53   44.50
   4   0   6  659.93   37.90
   4   0   6  670.83   37.20
  -4   0  -6  736.83   36.10
  -5   0  -6   47.50    3.70
   5   0   6   37.70    5.80
   5   0   6   46.50    8.40
   6   0   6   -1.30    3.60
   6   0   6    0.80    1.80
   6   0   6    1.20    2.30
  -6   0  -6    1.20    0.80
   6   0   6    2.30    3.00
   7   0   6  161.18   10.10
   7   0   6  181.28   16.00
   7   0   6  165.78   15.30
  -7   0  -6  186.68    9.90
  -7   0  -6  168.98   11.30
   8   0   6   41.70    8.60
  -8   0  -6   37.10    3.20
   8   0   6   27.80    7.00
  -8   0  -6   36.60    3.30
  -8   0  -6   29.40    2.80
   8   0   6   29.10    3.40
  -9   0  -6    2.90    1.00
   9   0   6    4.10    8.30
   9   0   6    6.70    2.00
   9   0   6    2.40    3.40
  -9   0  -6    3.50    1.40
  -9   0  -6    3.00    1.10
  10   0   6   69.79   15.00
  10   0   6   81.39    6.80
  10   0   6   63.09   12.70
 -10   0  -6   80.39    5.40
 -10   0  -6   86.29    5.70
 -10   0  -6   85.49    5.70
 -11   0  -6  173.68    9.90
  11   0   6  171.98   11.70
  11   0   6  163.78   12.50
 -11   0  -6  176.38   10.00
 -11   0  -6  180.78   10.00
 -12   0  -6  335.17   17.30
 -12   0  -6  328.27   17.30
 -12   0  -6  335.77   17.20
  12   0   6  327.47   20.70
  12   0   6  349.07   19.90
 -13   0  -6    2.40    0.90
  13   0   6    1.30    8.90
 -13   0  -6    1.70    1.50
 -13   0  -6    4.20    1.20
  13   0   6    0.20    2.90
 -13   0  -6    4.80    1.40
  13   0   6    2.30    1.60
  14   0   6   -0.70    1.40
  14   0   6    1.50    1.50
 -14   0  -6    0.60    0.60
  14   0   6   11.20    6.50
 -15   0  -6    5.70    1.30
  15   0   6    3.10    2.10
  15   0   6    3.60    1.60
 -15   0  -6    3.70    0.80
 -16   0  -6   13.00    1.20
  16   0   6   13.30    2.40
  16  -1  -6    8.80    2.30
 -16  -1   6    6.10    2.60
 -16  -1   6    9.10    1.20
 -16   1   6    8.40    1.30
  16   1  -6    7.20    1.20
 -15  -1   6    1.30    1.50
 -15  -1   6    3.10    0.90
  15  -1  -6    3.70    2.10
  15  -1  -6    1.70    2.10
  15   1  -6    3.70    1.00
 -15   1   6    2.40    0.70
  15   1  -6   -0.20    2.80
 -15   1   6    1.30    0.80
  14  -1  -6    7.00    1.60
 -14  -1   6    5.50    1.30
 -14  -1   6    6.40    2.60
  14  -1  -6    5.70    2.50
 -14   1   6    6.00    1.20
  14   1  -6    5.80    2.80
 -14   1   6    5.40    1.50
  14   1  -6    5.50    1.40
 -13  -1   6   -0.50    1.00
 -13  -1   6    0.50    2.40
  13  -1  -6   -1.40    0.90
 -13  -1   6    1.00    0.80
  13  -1  -6    2.00    2.60
  13   1  -6    7.30    3.40
 -13   1   6    0.60    0.80
  13   1  -6    0.30    1.20
 -13   1   6    0.00    2.70
 -13   1   6    1.10    0.90
 -12  -1   6   28.20    6.50
 -12  -1   6   38.70   16.00
 -12  -1   6   34.00    3.30
 -12  -1   6   37.00    2.90
  12  -1  -6   33.80    3.60
  12  -1  -6   29.60    5.50
  12   1  -6   34.20    3.60
  12   1  -6   33.60    3.60
 -12   1   6   33.50    3.00
 -12   1   6   33.10    3.50
  11  -1  -6    9.30   19.10
  11  -1  -6   32.20    5.60
 -11  -1   6   28.20    2.60
  11  -1  -6   32.70    3.80
 -11  -1   6   30.30    3.20
  11  -1  -6   34.70    3.50
 -11  -1   6   24.10   17.80
  11   1  -6   20.00    9.10
  11   1  -6   20.00   14.00
  11   1  -6   30.90    5.50
 -11   1   6   31.10    2.50
  11   1  -6   31.00    3.40
  11   1  -6   38.00    3.50
 -11   1   6   24.90    3.10
 -11   1   6   29.10    2.80
 -10  -1   6    5.00    1.30
  10  -1  -6    6.70    2.30
 -10  -1   6    7.90   10.90
 -10  -1   6    4.70    1.10
  10  -1  -6    9.60    4.80
  10  -1  -6   -4.30   10.60
  10   1  -6    4.50    1.40
 -10   1   6    7.60    1.50
 -10   1   6    0.40   13.30
  10   1  -6    5.60    3.50
 -10   1   6    7.60    1.50
  10   1  -6   -1.00    5.30
 -10   1   6    6.10    2.30
  10   1  -6   -6.20    6.40
  10   1  -6    3.90    1.40
   9  -1  -6   50.99    6.10
  -9  -1   6   40.10    5.50
  -9  -1   6   46.10    3.80
   9  -1  -6   49.00   12.20
   9  -1  -6   46.00    4.30
   9  -1  -6   53.19    4.60
  -9  -1   6   41.10    3.30
  -9  -1   6   48.00   13.20
   9   1  -6   35.70    8.80
   9   1  -6   35.80    8.70
  -9   1   6   44.20    4.00
  -9   1   6   55.49   15.00
  -9   1   6   45.80    3.60
  -9   1   6   45.20    3.50
   9   1  -6   48.00    3.80
  -9   1   6   34.70    8.10
  -9   1   6   49.20    3.30
   9   1  -6   48.80   10.70
   9   1  -6   42.90    3.70
  -8  -1   6  160.58    8.50
  -8  -1   6  150.78   17.80
   8  -1  -6  176.58    9.80
   8  -1  -6  148.49   17.30
   8  -1  -6  148.19   14.50
   8  -1  -6  188.28   13.90
   8  -1  -6  171.08    9.80
  -8  -1   6  156.98    9.00
   8   1  -6  142.19   15.50
  -8   1   6  162.28    8.90
  -8   1   6  144.39   13.70
  -8   1   6  159.88    8.80
   8   1  -6  149.19   14.00
  -8   1   6  155.18    9.30
  -8   1   6  148.69   20.10
   8   1  -6  141.89    8.80
  -8   1   6  152.98    8.50
   8   1  -6  158.58    8.90
   7  -1  -6  175.78   13.90
   7  -1  -6  170.98   16.20
   7  -1  -6  192.38   10.50
   7  -1  -6  175.88   10.50
  -7  -1   6  191.78   18.60
  -7  -1   6  173.98    9.80
   7   1  -6  176.18    9.60
  -7   1   6  172.28    9.40
  -7   1   6  174.78    9.60
  -7   1   6  188.08    9.80
  -7   1   6  175.28   14.50
   7   1  -6  167.38   15.80
  -7   1   6  193.98   21.00
   6  -1  -6   40.90    5.80
  -6  -1   6   55.09    8.60
   6  -1  -6   44.90    3.60
   6  -1  -6   39.60    7.80
  -6   1   6   42.10   10.60
  -6   1   6   42.00    6.60
   6   1  -6   39.80    3.00
  -6   1   6   43.30    3.20
   6   1  -6   34.30    6.30
   5  -1  -6  614.34   34.60
   5  -1  -6  613.74   30.90
  -5  -1   6  659.73   38.60
   5  -1  -6  577.44   31.20
  -5   1   6  654.43   40.60
  -5   1   6  621.34   34.30
  -5   1   6  623.94   29.60
   5   1  -6  555.44   34.30
   4  -1  -6 1158.78   56.09
  -4  -1   6 1192.88   63.09
   4  -1  -6 1209.88   59.59
  -4   1   6 1260.07   60.19
   4   1  -6 1057.49   59.29
  -4   1   6 1206.08   65.89
  -3  -1   6  228.08   16.40
   3  -1  -6  198.78   13.20
  -3   1   6  212.98   17.90
  -3   1   6  231.18   14.50
  -2  -1   6  323.37   17.70
  -2  -1   6  354.26   23.50
   2  -1  -6  334.37   17.90
  -2   1   6  354.46   23.90
  -2   1   6  359.56   19.70
   2   1  -6  309.57   17.00
  -1  -1   6  679.03   34.80
  -1  -1   6  729.13   36.70
  -1  -1   6  618.54   33.60
  -1   1   6  713.23   34.80
  -1   1   6  703.53   39.80
  -1   1   6  582.94   36.40
   0  -1   6 1129.39   55.19
   0  -1   6 1038.80   53.89
   0  -1   6 1069.59   51.39
   0   1   6 1104.29   53.09
   0   1   6 1158.98   58.99
   0   1   6  965.00   55.19
   1  -1   6 2160.58  102.79
   1  -1   6 2140.59  103.59
   1  -1   6 2148.49  100.89
   1   1   6 2044.20  106.69
   1   1   6 1998.50  102.89
   1   1   6 2166.08  100.59
   2  -1   6  330.47   19.60
   2  -1   6  321.97   20.60
   2   1   6  312.97   23.70
   2   1   6  319.97   18.00
   2   1   6  335.77   20.10
   3  -1   6 1184.48   61.89
   3  -1   6 1125.09   63.39
   3  -1   6 1205.38   61.19
   3   1   6 1092.09   66.19
   3   1   6 1307.57   60.69
   3   1   6 1193.28   58.69
   3   1   6 1209.28   58.59
   4  -1   6  635.44   36.10
   4  -1   6  639.54   35.80
   4  -1   6  571.64   37.90
  -4  -1  -6  597.04   29.90
   4   1   6  586.84   40.70
   4   1   6  639.94   32.80
   5  -1   6  230.68   17.60
   5  -1   6  173.18   15.40
  -5  -1  -6  213.48   11.10
   5  -1   6  225.58   17.40
  -5   1  -6  183.48   10.80
   5   1   6  204.98   14.20
   5   1   6  202.68   21.80
   6  -1   6  226.88   19.60
   6  -1   6  267.77   20.90
   6  -1   6  278.87   21.30
  -6  -1  -6  268.27   13.50
   6   1   6  269.97   18.70
   6   1   6  233.18   17.00
  -6   1  -6  261.27   13.40
   6   1   6  232.68   12.10
   6   1   6  244.38   25.40
  -7  -1  -6   15.90    2.10
   7  -1   6   15.20    2.30
  -7  -1  -6   12.80    2.20
   7  -1   6    8.40    4.40
   7  -1   6   12.80    8.80
  -7  -1  -6   12.90    1.90
   7  -1   6   12.80    5.90
   7   1   6   13.40    4.40
  -7   1  -6   11.50    1.90
   7   1   6   14.40    1.40
   7   1   6   15.00    2.30
   7   1   6    7.50    7.00
  -8  -1  -6  263.77   13.40
   8  -1   6  247.98   14.30
   8  -1   6  261.27   24.00
   8  -1   6  218.68   21.50
   8  -1   6  278.67   23.80
   8  -1   6  253.07   16.70
  -8  -1  -6  263.37   13.50
  -8  -1  -6  262.67   13.60
  -8   1  -6  267.87   13.70
   8   1   6  227.28   12.30
  -8   1  -6  253.77   13.40
   8   1   6  239.68   14.20
  -8   1  -6  251.97   13.80
  -9  -1  -6    7.30    1.50
   9  -1   6    5.70    5.00
   9  -1   6    7.90    2.00
   9  -1   6   11.90    3.80
   9  -1   6   -0.60    7.50
  -9  -1  -6  -26.20   19.20
  -9  -1  -6    8.40    1.50
   9  -1   6    9.40    7.00
  -9  -1  -6    9.60    1.80
   9   1   6   10.30    2.30
   9   1   6    2.30    3.40
   9   1   6    5.90    3.70
  -9   1  -6    7.50    1.50
   9   1   6    6.30    1.20
  -9   1  -6    7.40    1.60
  -9   1  -6    6.90    1.70
  10  -1   6   28.40    9.90
  10  -1   6   13.90    2.60
 -10  -1  -6   15.30    2.10
  10  -1   6   14.60    4.10
 -10  -1  -6   18.40    2.10
 -10  -1  -6   13.80    2.10
  10  -1   6   14.60    8.10
  10  -1   6   11.70    9.70
 -10   1  -6   14.00    2.30
  10   1   6   14.90    7.40
  10   1   6   11.20    6.10
 -10   1  -6   16.30    2.40
 -10   1  -6   19.60    2.20
  10   1   6   18.90    3.80
 -11  -1  -6   65.79    4.70
  11  -1   6   63.49    7.70
 -11  -1  -6   69.89    4.70
  11  -1   6   76.59    6.70
 -11  -1  -6   71.29    4.90
  11  -1   6   38.70   13.10
  11   1   6   65.99   11.70
 -11   1  -6   68.19    4.80
  11   1   6   73.79    6.50
  11   1   6   53.99   15.30
 -11   1  -6   72.89    5.20
 -11   1  -6   69.99    5.10
 -12  -1  -6   80.89    5.30
 -12  -1  -6   68.29    5.00
  12  -1   6   79.49    7.20
  12  -1   6   74.09   10.60
 -12  -1  -6   80.59    5.00
  12  -1   6   81.09    8.70
 -12   1  -6   77.49    5.40
 -12   1  -6   83.09    5.50
  12   1   6   86.39    7.20
 -12   1  -6   80.69    5.40
 -13  -1  -6    0.40    0.70
  13  -1   6   -0.50    1.60
 -13  -1  -6    0.80    0.70
  13  -1   6    2.40    3.50
  13  -1   6    0.90    1.90
  13   1   6    2.40    1.80
  13   1   6    5.60    8.60
 -13   1  -6    1.00    0.90
 -13   1  -6    0.90    0.70
 -13   1  -6    0.70    0.80
  13   1   6    0.80    2.50
 -14  -1  -6   75.59    4.60
  14  -1   6   80.59    6.70
  14  -1   6   74.79    8.10
 -14  -1  -6   60.79    5.80
 -14   1  -6   75.39    4.60
  14   1   6   89.39    7.10
 -14   1  -6   72.89    4.70
 -14   1  -6   72.59    4.90
  15  -1   6    2.30    2.10
 -15  -1  -6    2.60    1.00
  15  -1   6    1.90    1.40
 -15   1  -6    5.20    1.00
  15   1   6    2.60    1.60
  16  -1   6   23.00    3.50
 -16  -1  -6   22.00    2.20
  16  -1   6   15.20    3.20
 -16  -1  -6   18.30    1.40
  16   1   6   22.50    3.60
  16   1   6   16.00    3.10
 -16   1  -6   20.10    1.60
 -16  -2   6    5.10    0.90
  16  -2  -6    3.80    1.50
 -16   2   6    4.40    0.80
  16   2  -6    6.50    1.10
 -15  -2   6   48.60    3.40
  15  -2  -6   50.19    5.00
 -15   2   6   43.10    3.70
 -15   2   6   48.20    3.10
  15   2  -6   50.99    3.80
  15   2  -6   54.39    3.80
 -14  -2   6    2.90    2.30
  14  -2  -6    1.40    1.90
 -14  -2   6    3.80    1.10
  14   2  -6    1.10    1.30
 -14   2   6    2.60    0.90
  14   2  -6    3.10    1.10
 -14   2   6    4.90    1.30
 -13  -2   6   12.30    2.00
 -13  -2   6    6.00    3.50
  13  -2  -6   11.60    3.30
  13  -2  -6    8.50    1.80
  13   2  -6   14.40    2.30
  13   2  -6   13.70    2.40
  13   2  -6   22.20   14.70
 -13   2   6    9.70    1.30
 -13   2   6   13.10    1.90
 -13   2   6   15.00    2.10
  12  -2  -6   83.39    6.00
  12  -2  -6   97.69   10.60
 -12  -2   6   88.79    6.50
 -12  -2   6   78.19   10.70
 -12   2   6   89.39    6.40
  12   2  -6   87.39    6.00
 -12   2   6   81.39    5.10
  12   2  -6   86.19    7.80
 -12   2   6   78.69    6.00
  11  -2  -6   61.09    5.10
 -11  -2   6   50.49   15.60
 -11  -2   6   60.39    4.60
 -11  -2   6   62.89    9.40
  11  -2  -6   62.79    7.80
 -11   2   6   63.29    4.50
  11   2  -6   62.89    4.80
 -11   2   6   59.09    4.10
  11   2  -6   38.30   13.80
  11   2  -6   65.49    4.90
 -11   2   6   57.79    4.50
 -11   2   6   58.89    4.90
 -10  -2   6  190.68   10.70
 -10  -2   6  204.58   22.70
 -10  -2   6  212.08   13.80
  10  -2  -6  194.38   11.30
 -10  -2   6  212.38   18.30
  10  -2  -6  134.39   25.70
 -10   2   6  177.38   11.10
  10   2  -6  164.88   20.10
 -10   2   6  155.98   19.20
  10   2  -6  191.68   10.80
  10   2  -6  160.58   18.60
 -10   2   6  196.18   10.50
 -10   2   6  188.68   10.20
 -10   2   6  189.68   10.60
  -9  -2   6  122.49   15.90
  -9  -2   6   73.99   13.80
   9  -2  -6  107.39    9.50
  -9  -2   6  107.29   12.30
   9  -2  -6  100.69    6.90
  -9  -2   6  107.19    7.00
  -9   2   6   82.79   12.90
  -9   2   6  102.59    7.00
  -9   2   6   96.69    6.40
  -9   2   6   97.69    6.70
  -9   2   6  102.39    7.10
   9   2  -6  101.09    6.30
   9   2  -6   96.49    6.30
   9   2  -6   91.09   12.80
  -8  -2   6   78.49    5.20
   8  -2  -6   67.39   17.30
  -8  -2   6   91.09   10.70
  -8  -2   6   83.89   21.60
   8  -2  -6   84.09    8.10
  -8  -2   6   84.69   13.00
   8  -2  -6   76.69    5.70
   8  -2  -6   78.69   16.30
   8   2  -6   76.09    5.20
   8   2  -6   80.49   11.30
  -8   2   6   77.49    5.90
  -8   2   6   85.39   17.10
  -8   2   6   76.09    5.30
  -8   2   6   84.59    5.30
   8   2  -6   79.29    5.10
  -8   2   6   68.79   10.50
  -8   2   6   80.59    5.10
   7  -2  -6   59.79   10.90
  -7  -2   6   67.49    4.50
   7  -2  -6   50.69    8.00
   7  -2  -6   70.59    5.20
  -7  -2   6   74.69    9.20
   7  -2  -6   70.99   12.70
  -7  -2   6   64.59   13.20
   7   2  -6   70.59    4.30
  -7   2   6   67.19    4.70
  -7   2   6   69.99    4.50
  -7   2   6   75.39   10.10
   7   2  -6   71.39    9.50
  -7   2   6   70.39    4.60
  -7   2   6   65.19    5.10
   7   2  -6   57.29    4.30
  -7   2   6   50.29   14.70
   6  -2  -6  125.39   14.60
   6  -2  -6  105.09   11.10
  -6  -2   6  139.09   14.10
  -6  -2   6  136.39   14.00
   6  -2  -6  119.09    7.60
  -6  -2   6  116.69    7.00
   6  -2  -6  115.19    9.10
   6  -2  -6  120.69    8.00
  -6   2   6  123.39    7.20
   6   2  -6  130.79   11.60
   6   2  -6  119.19    6.50
  -6   2   6  118.09    7.00
  -6   2   6  118.89   12.40
  -6   2   6  115.09   16.50
  -6   2   6  114.09    6.80
   5  -2  -6  497.05   32.20
  -5  -2   6  537.15   32.50
  -5  -2   6  487.15   37.30
   5  -2  -6  470.65   27.30
  -5   2   6  503.45   36.40
   5   2  -6  473.35   24.20
  -5   2   6  529.45   25.10
  -5   2   6  503.55   31.40
   5   2  -6  575.74   29.80
  -4  -2   6   75.89    8.70
   4  -2  -6   73.59    9.50
  -4  -2   6   60.69   10.90
  -4   2   6   75.39    8.70
   4   2  -6   83.99    7.00
  -4   2   6   76.89   12.00
  -4   2   6   72.69    4.80
   3  -2  -6   16.40    4.90
  -3  -2   6   19.40    4.50
  -3   2   6   15.50    2.10
  -3   2   6   13.10    6.40
  -3   2   6   17.90    4.60
   2  -2  -6  299.37   19.90
  -2  -2   6  330.47   19.10
  -2  -2   6  315.77   20.40
  -2   2   6  329.67   20.70
  -2   2   6  330.57   16.30
  -2   2   6  359.16   25.80
  -1  -2   6  176.18   13.60
  -1  -2   6  183.48   11.20
   1  -2  -6  172.48   12.40
  -1   2   6  211.58   17.90
  -1   2   6  186.08   13.00
  -1   2   6  172.58    9.30
  -1   2   6  147.09   14.90
   0  -2   6  257.47   17.30
   0  -2   6  258.37   13.60
   0  -2   6  219.98   15.00
   0   2   6  203.88   11.40
   0   2   6  191.98   17.50
   0   2   6  222.08   19.60
   0   2   6  237.28   15.00
   1  -2   6  287.37   15.50
   1  -2   6  270.97   19.00
   1  -2   6  267.17   17.80
   1   2   6  229.78   19.20
   1   2   6  259.47   16.10
   1   2   6  238.68   12.90
   1   2   6  268.17   21.80
   2  -2   6  218.18   16.90
   2  -2   6  213.48   16.30
   2   2   6  211.68   13.20
   2   2   6  185.78   10.20
   2   2   6  191.38   16.30
   2   2   6  200.78   19.40
   3  -2   6    6.30    4.30
   3  -2   6   11.40    4.10
   3   2   6    6.10    3.10
   3   2   6   11.20    2.50
   3   2   6    7.80    1.50
   3   2   6    8.80    6.10
  -4  -2  -6  125.49    7.10
   4  -2   6  125.39   14.00
   4  -2   6  127.59   13.90
   4   2   6  127.59    9.40
   4   2   6  122.99   11.60
   4   2   6  122.09   16.20
   4   2   6  117.59   10.00
   4   2   6  113.69    6.40
  -5  -2  -6  130.89    7.90
   5  -2   6  145.09   16.10
   5  -2   6  154.08   16.10
  -5   2  -6  121.09    7.90
   5   2   6  138.29    7.20
   5   2   6  159.78   13.10
   5   2   6  146.69   20.10
   5   2   6  151.28   11.20
  -6  -2  -6  220.48   11.70
  -6  -2  -6  220.08   11.60
   6  -2   6  229.78   21.60
  -6  -2  -6  215.28   11.70
   6  -2   6  238.88   15.90
   6  -2   6  249.58   22.90
   6  -2   6  201.08   15.50
  -6   2  -6  220.08   11.90
   6   2   6  215.88   15.80
   6   2   6  249.08   17.70
   6   2   6  173.98   24.30
   6   2   6  216.98   10.70
   6   2   6  202.18   10.70
   7  -2   6   21.00   10.20
   7  -2   6   18.50    7.40
  -7  -2  -6   23.40    2.60
  -7  -2  -6   32.30    2.70
   7  -2   6   28.10    3.20
  -7  -2  -6   27.90    2.60
   7  -2   6   30.90    6.20
   7  -2   6   25.40    4.90
   7   2   6   28.50    4.90
   7   2   6   25.30    5.80
   7   2   6   24.20    1.70
   7   2   6   22.40    5.10
   7   2   6   36.70   13.40
   8  -2   6   13.40   10.10
   8  -2   6   18.60    8.50
   8  -2   6   38.70    4.00
   8  -2   6   36.70    5.80
  -8  -2  -6   33.50    3.00
  -8  -2  -6   33.70    3.10
  -8  -2  -6   35.40    3.00
   8  -2   6   33.90    6.10
   8   2   6   33.90    4.00
   8   2   6   30.20    7.10
  -8   2  -6   28.60    3.10
   8   2   6   35.10    2.20
  -8   2  -6   37.80    3.70
   8   2   6   34.80    2.20
  -8   2  -6   39.30    3.40
   9  -2   6    3.20    2.60
   9  -2   6   29.60   14.80
   9  -2   6   11.80   12.10
  -9  -2  -6    4.40    1.50
   9  -2   6    3.30    3.40
  -9  -2  -6    8.00    1.40
  -9  -2  -6   36.80   16.10
   9  -2   6    7.10    3.20
   9   2   6    7.80    1.10
   9   2   6    8.20    2.10
   9   2   6    6.30    1.10
   9   2   6    4.90    3.30
  -9   2  -6    7.30    1.80
  -9   2  -6   10.70    1.80
  -9   2  -6    6.90    1.60
   9   2   6    6.50    5.60
  10  -2   6  297.87   17.40
  10  -2   6  281.37   20.00
  10  -2   6  322.17   21.00
 -10  -2  -6  275.97   14.60
 -10  -2  -6  297.67   15.30
  10  -2   6  254.87   34.20
  10  -2   6  294.77   31.70
  10   2   6  293.87   14.50
  10   2   6  287.27   17.30
  10   2   6  314.77   25.20
 -10   2  -6  288.87   15.60
 -10   2  -6  294.07   15.70
 -10   2  -6  282.37   15.20
  11  -2   6    5.00    2.30
  11  -2   6    3.20    3.30
  11  -2   6   24.40   20.40
 -11  -2  -6    5.10    1.20
  11  -2   6    2.00    3.10
  11  -2   6  -16.30   13.30
  11   2   6    4.70    2.40
  11   2   6    6.20    7.50
 -11   2  -6    2.80    1.30
 -11   2  -6    6.60    1.50
  11   2   6    1.20    4.80
 -11   2  -6    5.00    1.40
  11   2   6    5.40    1.20
  12  -2   6   81.19    9.20
  12  -2   6  102.99   10.70
 -12  -2  -6  100.69    6.20
  12  -2   6  105.99    8.30
  12   2   6   93.09   14.10
 -12   2  -6  109.59    6.60
  12   2   6  101.49    8.20
 -12   2  -6  106.49    6.40
 -12   2  -6  101.99    6.60
  13  -2   6   34.80    4.30
  13  -2   6   22.10    5.60
  13  -2   6   40.80    6.40
 -13  -2  -6   31.80    2.60
 -13   2  -6   32.90    2.90
  13   2   6   24.20   11.40
 -13   2  -6   35.50    3.10
  13   2   6   36.90    4.60
 -13   2  -6   33.60    3.00
 -14  -2  -6   16.80    2.20
  14  -2   6    6.80    6.40
  14  -2   6   15.70    3.80
  14  -2   6   10.30    3.30
 -14  -2  -6   15.90    1.50
 -14   2  -6   16.80    1.70
 -14   2  -6   11.80    2.60
  14   2   6    9.70    4.80
 -14   2  -6   15.40    1.80
  14   2   6   20.90    3.90
 -15  -2  -6    2.30    0.80
 -15  -2  -6    3.10    0.60
  15  -2   6    0.50    1.70
  15  -2   6    1.80    1.30
 -15   2  -6    4.10    0.80
 -15   2  -6    2.20    0.60
 -15   2  -6    1.90    1.00
  15   2   6    1.10    1.90
  15  -3  -6    1.90    1.50
 -15  -3   6    1.50    0.50
 -15  -3   6    0.20    1.30
  15   3  -6    2.30    0.80
  15   3  -6    1.80    0.80
 -15   3   6    0.80    0.50
 -14  -3   6   21.10    1.90
  14  -3  -6   20.40    3.50
 -14  -3   6   14.30    3.60
 -14   3   6   17.30    1.80
  14   3  -6   20.40    2.40
 -14   3   6   17.60    2.70
  14   3  -6   20.20    2.30
 -13  -3   6   11.10    3.80
  13  -3  -6   13.00    3.40
 -13  -3   6   18.70    2.00
 -13   3   6   11.50    2.20
 -13   3   6   16.40    2.70
 -13   3   6   17.90    1.60
  13   3  -6   19.50    2.40
  13   3  -6   17.60    2.40
 -13   3   6   17.80    1.90
 -12  -3   6    3.20    3.10
 -12  -3   6    2.70    1.00
  12  -3  -6    4.10    2.30
 -12   3   6    3.30    1.20
 -12   3   6    2.40    1.20
  12   3  -6    4.70    1.40
  12   3  -6    3.70    1.30
 -12   3   6    4.10    1.70
 -11  -3   6    6.30    4.70
  11  -3  -6   -1.30    2.40
  11  -3  -6    5.10    3.20
  11  -3  -6   -2.60    8.10
 -11  -3   6   20.80   18.50
 -11  -3   6    5.00    2.30
 -11   3   6    8.20    2.00
 -11   3   6    7.20    1.70
  11   3  -6   -7.60    8.20
  11   3  -6    4.50    1.40
  10  -3  -6  263.37   13.50
  10  -3  -6  237.58   16.40
 -10  -3   6  213.18   23.80
 -10  -3   6  244.98   12.80
 -10  -3   6  234.98   20.20
  10   3  -6  240.78   12.90
 -10   3   6  252.87   12.90
 -10   3   6  243.28   13.10
 -10   3   6  235.88   13.80
 -10   3   6  241.28   12.60
  10   3  -6  234.28   12.70
  10   3  -6  188.88   22.40
 -10   3   6  179.78   23.60
   9  -3  -6  288.37   18.50
   9  -3  -6  229.08   32.20
  -9  -3   6  285.77   14.70
   9  -3  -6  291.47   15.60
  -9  -3   6  248.18   27.00
  -9  -3   6  309.57   23.10
   9  -3  -6  227.08   25.50
  -9   3   6  312.57   17.20
   9   3  -6  280.17   16.00
  -9   3   6  288.27   14.60
   9   3  -6  279.27   24.30
  -9   3   6  244.58   23.90
  -9   3   6  291.47   14.80
  -9   3   6  262.97   15.50
   9   3  -6  274.17   14.60
   8  -3  -6   22.40    3.40
   8  -3  -6   16.70    4.20
  -8  -3   6   15.70    5.00
   8  -3  -6   16.20   12.60
   8  -3  -6   10.70    8.00
  -8  -3   6   16.30    3.10
  -8  -3   6   13.00    8.20
  -8   3   6   16.90    2.30
   8   3  -6   17.50    1.90
  -8   3   6   10.30    7.10
  -8   3   6   14.70    2.80
   8   3  -6   17.10    2.00
  -8   3   6   14.20    2.40
  -8   3   6   13.60    2.00
   7  -3  -6  218.18   12.40
  -7  -3   6  236.18   18.70
  -7  -3   6  210.08   11.40
  -7  -3   6  215.48   19.00
   7  -3  -6  205.78   22.40
   7  -3  -6  213.68   23.60
   7  -3  -6  213.28   14.70
  -7  -3   6  210.48   22.20
  -7   3   6  223.88   11.70
  -7   3   6  219.58   11.60
   7   3  -6  243.18   18.10
  -7   3   6  207.08   13.30
  -7   3   6  206.88   19.80
   7   3  -6  210.78   11.00
   7   3  -6  184.48   11.00
  -7   3   6  224.88   12.00
  -6  -3   6   98.49   11.60
   6  -3  -6   96.19    8.00
  -6  -3   6  112.99   11.60
  -6  -3   6  106.89    6.20
   6  -3  -6   99.79   15.90
   6  -3  -6  116.49    9.20
  -6  -3   6  107.49   15.60
  -6   3   6  100.79    6.30
   6   3  -6   96.69    6.30
  -6   3   6   98.69   12.80
  -6   3   6  111.89    6.70
  -6   3   6  108.09    6.40
   5  -3  -6  578.04   31.60
  -5  -3   6  694.73   45.10
  -5  -3   6  596.24   33.70
   5  -3  -6  568.64   29.40
  -5  -3   6  562.14   37.80
  -5  -3   6  659.03   36.50
   5  -3  -6  552.04   38.20
  -5   3   6  601.24   29.00
   5   3  -6  529.15   27.60
  -5   3   6  558.64   37.00
   4  -3  -6   69.09   11.50
  -4  -3   6   87.99    7.10
   4  -3  -6   76.99    6.90
   4  -3  -6   74.29    8.50
  -4  -3   6   79.69    8.90
  -4   3   6   65.59    9.50
  -4   3   6   77.99    4.80
  -4   3   6   73.99    4.90
  -4   3   6   78.09    5.10
   4   3  -6   67.99    3.90
   3  -3  -6   43.10    8.80
  -3   3   6   53.29    8.70
  -3   3   6   57.09    4.00
   2  -3  -6  531.35   33.30
  -2  -3   6  534.45   33.10
  -2   3   6  579.64   26.80
  -2   3   6  518.35   38.90
  -2   3   6  546.65   32.90
   1  -3  -6   95.19   10.10
  -1  -3   6   85.19   10.40
  -1   3   6   88.99    5.40
   1   3  -6   91.49    6.40
  -1   3   6   70.99   11.50
  -1   3   6   80.99   14.60
  -1   3   6   96.19    9.50
   0  -3   6  166.98   15.00
   0  -3   6  157.58   14.00
   0   3   6  148.29    8.20
   0   3   6  141.29   18.10
   0   3   6  125.39   15.40
   0   3   6  159.38   12.40
   1  -3   6  192.18   17.30
   1  -3   6  191.48   16.30
   1   3   6  184.88    9.70
   1   3   6  189.58   13.60
   1   3   6  159.68   17.20
   2  -3   6  928.21   51.39
   2  -3   6  884.31   49.90
   2   3   6  822.32   40.10
   2   3   6  798.92   55.89
   2   3   6  876.21   44.50
   2   3   6  745.43   49.99
   3  -3   6   58.79   14.40
   3  -3   6   52.49    9.00
   3  -3   6   56.19   10.80
   3   3   6   58.09    3.80
   3   3   6   79.09   16.80
   3   3   6   62.49    6.90
   3   3   6   51.69    9.20
   4  -3   6  143.69   17.30
   4  -3   6  143.29   10.30
   4  -3   6  133.79   11.40
   4  -3   6  130.69   15.90
   4  -3   6  149.88   17.50
  -4  -3  -6  130.69    9.20
   4   3   6  136.59   10.60
   4   3   6  105.19   21.40
   4   3   6  141.19    7.40
   4   3   6  122.49   11.90
   4   3   6  126.79    7.00
   4   3   6  143.79   14.60
   5  -3   6  108.49   18.70
   5  -3   6  116.19   11.00
   5  -3   6  125.59   17.30
  -5  -3  -6  113.59    6.80
   5  -3   6   85.39   15.90
   5  -3   6  117.59   17.80
   5  -3   6  120.19    9.00
   5   3   6  134.59   10.40
   5   3   6  131.39   13.20
  -5   3  -6   99.39    7.20
   5   3   6  122.19   11.40
   5   3   6  106.69    6.10
   5   3   6  113.49    6.30
   6  -3   6   82.69   12.00
  -6  -3  -6   75.29    5.00
   6  -3   6   92.39   17.40
   6  -3   6   61.19    6.10
   6  -3   6   78.79   16.10
   6  -3   6   78.19    9.00
   6  -3   6   72.89   17.20
   6   3   6   70.99    6.10
   6   3   6   80.39    4.40
   6   3   6   75.09    4.30
  -6   3  -6   75.89    5.20
   6   3   6   83.29   10.40
   6   3   6   81.09    8.90
   7  -3   6  285.37   17.50
   7  -3   6  361.66   32.70
   7  -3   6  299.97   22.20
   7  -3   6  312.27   25.70
   7  -3   6  337.57   33.10
  -7  -3  -6  334.97   16.50
   7  -3   6  337.47   36.80
   7   3   6  324.67   15.50
  -7   3  -6  328.57   16.80
   7   3   6  320.17   18.00
   7   3   6  318.37   15.50
   7   3   6  306.27   24.40
   8  -3   6    7.10   10.20
   8  -3   6   11.10    4.50
   8  -3   6   10.10    2.90
   8  -3   6   11.40    4.10
   8  -3   6   12.00    8.80
   8  -3   6    6.00   17.00
  -8   3  -6   15.40    2.70
   8   3   6   11.40    1.20
   8   3   6   27.00   11.10
  -8   3  -6   14.30    2.10
   8   3   6    6.80    5.00
   8   3   6   10.00    2.60
  -8   3  -6    6.10    1.80
   8   3   6   12.00    1.20
  -9  -3  -6   72.89   22.10
[truncated: 407,859 more chars]
